# Supplementary material for: Genomic prediction of switchgrass winter survivorship across diverse lowland populations
Source: G3 (Bethesda). 2023 Jan 17;13(3):jkad014. doi: 10.1093/g3journal/jkad014 (PMC9997553; doi:10.1093/g3journal/jkad014)
Supplement: jkad014_Supplementary_Data [file jkad014_supplementary_data.zip]

Archive with 3 entries (3 files):
- Figure_S1_and_Table_S1_G3-2022-403803.docx
- Supplemental_Material_-_SRA_Accession_Numbers_G3-2022-403803.csv
- Supplemental_Material_G3-2022-403803.csv
