# Supplementary material for: Genomic prediction of switchgrass winter survivorship across diverse lowland populations
Source: G3 (Bethesda). 2023 Jan 17;13(3):jkad014. doi: 10.1093/g3journal/jkad014 (PMC9997553; doi:10.1093/g3journal/jkad014)
Supplement: jkad014_Supplementary_Data [file jkad014_supplementary_data.zip › Supplemental_Material_-_SRA_Accession_Numbers_G3-2022-403803.csv]

Sequencing Project ID	Library Name	BioProject	Project Accession	Run Accession	Load Date
1234643	GOUPU	PRJNA583702	SRP248369	SRR11070455	2020-02-12 05:23:20
1234644	GOUPW	PRJNA583703	SRP248372	SRR11070863	2020-02-12 07:38:00
1234645	GOUPX	PRJNA583704	SRP248368	SRR11070454	2020-02-12 05:37:06
1234646	GOUPY	PRJNA583705	SRP248381	SRR11071204	2020-02-12 07:22:59
1234647	GOUPZ	PRJNA583552	SRP248383	SRR11071214	2020-02-12 07:53:07
1234648	GOUSA	PRJNA583553	SRP248380	SRR11071202	2020-02-12 07:38:02
1234649	GOUSB	PRJNA583554	SRP248384	SRR11071215	2020-02-12 07:07:54
1234650	GOUSC	PRJNA583555	SRP248402	SRR11071585	2020-02-12 08:53:16
1234651	GOUSG	PRJNA583556	SRP248398	SRR11071467	2020-02-12 08:08:49
1234652	GOUSH	PRJNA583557	SRP248422	SRR11073095	2020-02-12 14:08:23
1234653	GOUSN	PRJNA583558	SRP248423	SRR11073100	2020-02-12 12:38:59
1234654	GOUSO	PRJNA583559	SRP248425	SRR11073105	2020-02-12 12:53:58
1234655	GOUSP	PRJNA583560	SRP248426	SRR11073106	2020-02-12 17:25:42
1234656	GOUSS	PRJNA583561	SRP248431	SRR11073218	2020-02-12 13:41:42
1234657	GOUST	PRJNA583562	SRP248443	SRR11073825	2020-02-12 13:09:01
1234658	GOUSU	PRJNA583563	SRP248445	SRR11073883	2020-02-12 15:39:48
1268370	GXZTC	PRJNA829732	SRP380685	SRR19657072	2022-06-14 11:29:09
1268370	GXZTG	PRJNA829733	SRP380684	SRR19657073	2022-06-14 11:29:09
1268370	GXZTH	PRJNA829734	SRP380683	SRR19657074	2022-06-14 11:29:09
1268370	GXZTN	PRJNA829735	SRP380680	SRR19657076	2022-06-14 11:29:09
1268370	GXZTO	PRJNA829736	SRP380682	SRR19657075	2022-06-14 11:29:09
1268370	GXZTP	PRJNA829737	SRP380691	SRR19657067	2022-06-14 11:29:09
1268370	GXZTS	PRJNA829738	SRP380690	SRR19657066	2022-06-14 11:29:09
1268370	GXZTT	PRJNA829739	SRP380688	SRR19657069	2022-06-14 11:29:09
1268370	GXZTW	PRJNA829741	SRP380689	SRR19657068	2022-06-14 11:29:09
1268370	GXZTY	PRJNA829743	SRP380686	SRR19657071	2022-06-14 11:29:09
1268370	GXZTZ	PRJNA829744	SRP380687	SRR19657070	2022-06-14 11:29:09
1268370	GXZUB	PRJNA829746	SRP380385	SRR19656776	2022-06-14 11:29:09
1268370	GXZUC	PRJNA829747	SRP380384	SRR19656777	2022-06-14 11:29:09
1268370	GXZUG	PRJNA829748	SRP380386	SRR19656775	2022-06-14 11:29:09
1268370	GXZUH	PRJNA829749	SRP380387	SRR19656774	2022-06-14 11:29:09
1268370	GXZUN	PRJNA829751	SRP380389	SRR19656772	2022-06-14 11:29:09
1268370	GXZUO	PRJNA829752	SRP380388	SRR19656773	2022-06-14 11:29:09
1268370	GXZUS	PRJNA829754	SRP380390	SRR19656771	2022-06-14 11:29:09
1268370	GXZUT	PRJNA829755	SRP380392	SRR19656769	2022-06-14 11:29:09
1268370	GXZUW	PRJNA829757	SRP380391	SRR19656770	2022-06-14 11:29:09
1268370	GXZUX	PRJNA829758	SRP380394	SRR19656767	2022-06-14 11:29:09
1268370	GXZUY	PRJNA829759	SRP380393	SRR19656768	2022-06-14 11:29:09
1268370	GXZWC	PRJNA829763	SRP381581	SRR19657960	2022-06-14 11:29:09
1268370	GXZWG	PRJNA829764	SRP381580	SRR19657961	2022-06-14 11:29:09
1268370	GXZWH	PRJNA829765	SRP380348	SRR19656813	2022-06-14 11:29:09
1268370	GXZWN	PRJNA829766	SRP381583	SRR19656814	2022-06-14 11:29:09
1268370	GXZWO	PRJNA829767	SRP381582	SRR19657959	2022-06-14 11:29:09
1268370	GXZWP	PRJNA829768	SRP380351	SRR19656810	2022-06-14 11:29:09
1268370	GXZWS	PRJNA829769	SRP380352	SRR19656809	2022-06-14 11:29:09
1268370	GXZWU	PRJNA829771	SRP380349	SRR19656812	2022-06-14 11:29:09
1268370	GXZWW	PRJNA829772	SRP380350	SRR19656811	2022-06-14 11:29:09
1268370	GXZWX	PRJNA829773	SRP380538	SRR19657218	2022-06-14 11:29:09
1268370	GXZWY	PRJNA829774	SRP380540	SRR19657217	2022-06-14 11:29:09
1268370	GXZXG	PRJNA829779	SRP380562	SRR19657195	2022-06-14 11:29:09
1268370	GXZXO	PRJNA829782	SRP380558	SRR19657199	2022-06-14 11:29:09
1268370	GXZXP	PRJNA829783	SRP380567	SRR19657190	2022-06-14 11:29:09
1268370	GXZXX	PRJNA829788	SRP380563	SRR19657194	2022-06-14 11:29:09
1268370	GXZXY	PRJNA829789	SRP380493	SRR19656669	2022-06-14 11:29:09
1268370	GXZXZ	PRJNA829790	SRP380565	SRR19657192	2022-06-14 11:29:09
1268370	GXZYA	PRJNA829791	SRP380324	SRR19656837	2022-06-14 11:29:09
1268370	GXZYH	PRJNA829795	SRP380321	SRR19656840	2022-06-14 11:29:09
1268370	GXZYP	PRJNA829798	SRP380297	SRR19656864	2022-06-14 11:29:09
1268370	GXZYS	PRJNA829799	SRP380333	SRR19656828	2022-06-14 11:29:09
1268370	GXZYT	PRJNA829800	SRP380332	SRR19656829	2022-06-14 11:29:09
1268370	GXZYX	PRJNA829803	SRP380287	SRR19656874	2022-06-14 11:29:09
1268370	GXZYZ	PRJNA829805	SRP380330	SRR19656831	2022-06-14 11:29:09
1268370	GXZZA	PRJNA829806	SRP380277	SRR19656884	2022-06-14 11:29:09
1268370	GXZZB	PRJNA829807	SRP380276	SRR19656885	2022-06-14 11:29:09
1268370	GXZZG	PRJNA829809	SRP380278	SRR19656883	2022-06-14 11:29:09
1268370	GXZZN	PRJNA829811	SRP380279	SRR19656882	2022-06-14 11:29:09
1268370	GXZZS	PRJNA829817	SRP380280	SRR19656881	2022-06-14 11:29:09
1268370	GXZZZ	PRJNA829823	SRP380281	SRR19656880	2022-06-14 11:29:09
1268370	GYAAB	PRJNA829825	SRP381204	SRR19657743	2022-06-14 11:29:09
1268370	GYAAC	PRJNA829826	SRP381202	SRR19657744	2022-06-14 11:29:09
1268370	GYAAG	PRJNA829827	SRP381201	SRR19657745	2022-06-14 11:29:09
1268370	GZOPP	PRJNA829828	SRP380961	SRR19657391	2022-06-14 11:29:09
1268370	GZOPS	PRJNA829829	SRP380958	SRR19657394	2022-06-14 11:29:09
1268370	GZOPT	PRJNA829651	SRP380957	SRR19657395	2022-06-14 11:29:09
1268370	GZOPU	PRJNA829652	SRP380956	SRR19657396	2022-06-14 11:29:09
1268370	GZOPW	PRJNA829653	SRP380955	SRR19657397	2022-06-14 11:29:09
1268370	GZOPX	PRJNA829654	SRP380968	SRR19657384	2022-06-14 11:29:09
1268370	GZOPY	PRJNA829655	SRP380967	SRR19657385	2022-06-14 11:29:09
1268370	GZOPZ	PRJNA829656	SRP380966	SRR19657386	2022-06-14 11:29:09
1268370	GZOSA	PRJNA829657	SRP380758	SRR19656999	2022-06-14 11:29:09
1268370	GZOSB	PRJNA829658	SRP380746	SRR19657011	2022-06-14 11:29:09
1268370	GZOSC	PRJNA829659	SRP381412	SRR19657533	2022-06-14 11:29:09
1268370	GZOSG	PRJNA829660	SRP381417	SRR19657530	2022-06-14 11:29:09
1268370	GZOSH	PRJNA829661	SRP381666	SRR19657876	2022-06-14 11:29:09
1268370	GZOSO	PRJNA829663	SRP381411	SRR19657535	2022-06-14 11:29:09
1268370	GZOSP	PRJNA829664	SRP381647	SRR19657894	2022-06-14 11:29:09
1268370	GZOSS	PRJNA829665	SRP381646	SRR19657895	2022-06-14 11:29:09
1268370	GZOST	PRJNA829666	SRP381659	SRR19657882	2022-06-14 11:29:09
1268370	GZOSU	PRJNA829667	SRP381407	SRR19657539	2022-06-14 11:29:09
1268370	GZOSW	PRJNA829668	SRP381656	SRR19657885	2022-06-14 11:29:09
1268370	GZOSX	PRJNA829669	SRP380372	SRR19656789	2022-06-14 11:29:09
1268370	GZOSZ	PRJNA829671	SRP380587	SRR19657170	2022-06-14 11:29:09
1268370	GZOTA	PRJNA829672	SRP380249	SRR19656912	2022-06-14 11:29:09
1268370	GZOTB	PRJNA829673	SRP380248	SRR19656913	2022-06-14 11:29:09
1268370	GZOTC	PRJNA829674	SRP380246	SRR19656914	2022-06-14 11:29:09
1268370	GZOTH	PRJNA829676	SRP380257	SRR19656904	2022-06-14 11:29:09
1268370	GZOTN	PRJNA829677	SRP380259	SRR19656902	2022-06-14 11:29:09
1268370	GZOTO	PRJNA829678	SRP380258	SRR19656903	2022-06-14 11:29:09
1268370	GZOTP	PRJNA829679	SRP380237	SRR19656924	2022-06-14 11:29:09
1268370	GZOTS	PRJNA829680	SRP380234	SRR19656927	2022-06-14 11:29:09
1268370	GZOTT	PRJNA829681	SRP380239	SRR19656922	2022-06-14 11:29:09
1268370	GZOTU	PRJNA829682	SRP380238	SRR19656923	2022-06-14 11:29:09
1268370	GZOTX	PRJNA829684	SRP380243	SRR19656918	2022-06-14 11:29:09
1268370	GZOTY	PRJNA829685	SRP380242	SRR19656919	2022-06-14 11:29:09
1268370	GZOTZ	PRJNA829686	SRP380241	SRR19656920	2022-06-14 11:29:09
1268370	GZOUA	PRJNA829687	SRP381711	SRR19657830	2022-06-14 11:29:09
1268370	GZOUB	PRJNA829688	SRP381712	SRR19657829	2022-06-14 11:29:09
1268370	GZOUC	PRJNA829689	SRP381363	SRR19657583	2022-06-14 11:29:09
1268370	GZOUG	PRJNA829690	SRP381359	SRR19657587	2022-06-14 11:29:09
1268370	GZOUH	PRJNA829691	SRP381357	SRR19657589	2022-06-14 11:29:09
1268370	GZOUN	PRJNA829692	SRP381355	SRR19657591	2022-06-14 11:29:09
1268370	GZOUO	PRJNA829693	SRP381356	SRR19657590	2022-06-14 11:29:09
1268370	GZOUP	PRJNA829694	SRP381706	SRR19657834	2022-06-14 11:29:09
1268370	GZOUS	PRJNA829695	SRP381352	SRR19657594	2022-06-14 11:29:09
1268370	GZOUT	PRJNA829696	SRP381347	SRR19657599	2022-06-14 11:29:09
1268370	GZOUU	PRJNA829697	SRP381348	SRR19657598	2022-06-14 11:29:09
1268370	GZOUW	PRJNA829698	SRP381707	SRR19657835	2022-06-14 11:29:09
1268370	GZOUX	PRJNA829699	SRP381555	SRR19657987	2022-06-14 11:29:09
1268370	GZOUY	PRJNA829700	SRP381704	SRR19657837	2022-06-14 11:29:09
1268370	GZOUZ	PRJNA829701	SRP381705	SRR19657836	2022-06-14 11:29:09
1268370	GZOWA	PRJNA829702	SRP381423	SRR19658119	2022-06-14 11:29:09
1268370	GZOWB	PRJNA829703	SRP381422	SRR19658120	2022-06-14 11:29:09
1268370	GZOWC	PRJNA829704	SRP381288	SRR19658075	2022-06-14 11:29:09
1268370	GZOWG	PRJNA829705	SRP381284	SRR19657662	2022-06-14 11:29:09
1268370	GZOWH	PRJNA829706	SRP381472	SRR19658070	2022-06-14 11:29:09
1268370	GZOWN	PRJNA829707	SRP381469	SRR19658073	2022-06-14 11:29:09
1268370	GZOWO	PRJNA829708	SRP381470	SRR19658072	2022-06-14 11:29:09
1268370	GZOWP	PRJNA829709	SRP380820	SRR19656937	2022-06-14 11:29:09
1268370	GZOWS	PRJNA829710	SRP380819	SRR19656938	2022-06-14 11:29:09
1268370	GZOWT	PRJNA829711	SRP381273	SRR19657673	2022-06-14 11:29:09
1268370	GZOWU	PRJNA829712	SRP381274	SRR19657672	2022-06-14 11:29:09
1268370	GZOWW	PRJNA829713	SRP381272	SRR19657674	2022-06-14 11:29:09
1268370	GZOWX	PRJNA829714	SRP381281	SRR19657665	2022-06-14 11:29:09
1268370	GZOWY	PRJNA829715	SRP380821	SRR19656936	2022-06-14 11:29:09
1268370	GZOWZ	PRJNA829716	SRP381280	SRR19657666	2022-06-14 11:29:09
1268370	GZOXA	PRJNA829717	SRP381767	SRR19658132	2022-06-14 11:29:09
1268370	GZOXB	PRJNA829718	SRP381766	SRR19658133	2022-06-14 11:29:09
1268370	GZOXC	PRJNA829719	SRP381765	SRR19658134	2022-06-14 11:29:09
1268370	GZOXG	PRJNA829720	SRP381764	SRR19658135	2022-06-14 11:29:09
1268370	GZOXH	PRJNA829721	SRP381763	SRR19658136	2022-06-14 11:29:09
1268370	GZOXN	PRJNA829722	SRP381762	SRR19658137	2022-06-14 11:29:09
1268370	GZOXO	PRJNA829723	SRP381761	SRR19658138	2022-06-14 11:29:09
1268370	GZOXP	PRJNA829724	SRP381760	SRR19658139	2022-06-14 11:29:09
1268370	GZOXS	PRJNA829725	SRP381759	SRR19658140	2022-06-14 11:29:09
1268370	GZOXT	PRJNA829726	SRP381758	SRR19658141	2022-06-14 11:29:09
1268370	GZOXU	PRJNA829727	SRP381757	SRR19658142	2022-06-14 11:29:09
1268370	GZOXW	PRJNA829728	SRP381756	SRR19658143	2022-06-14 11:29:09
1268370	GZOXX	PRJNA829570	SRP381755	SRR19658144	2022-06-14 11:29:09
1268370	GZOXY	PRJNA829571	SRP381754	SRR19658145	2022-06-14 11:29:09
1268370	GZOXZ	PRJNA829572	SRP381753	SRR19658146	2022-06-14 11:29:09
1268370	GZOYA	PRJNA829573	SRP380859	SRR19657493	2022-06-14 11:29:09
1268370	GZOYB	PRJNA829574	SRP380860	SRR19657492	2022-06-14 11:29:09
1268370	GZOYC	PRJNA829575	SRP380861	SRR19657491	2022-06-14 11:29:09
1268370	GZOYG	PRJNA829576	SRP380862	SRR19657490	2022-06-14 11:29:09
1268370	GZOYH	PRJNA829577	SRP380856	SRR19657496	2022-06-14 11:29:09
1268370	GZOYN	PRJNA829578	SRP380857	SRR19657495	2022-06-14 11:29:09
1268370	GZOYO	PRJNA829579	SRP380858	SRR19657494	2022-06-14 11:29:09
1268370	GZOYP	PRJNA829580	SRP380854	SRR19657498	2022-06-14 11:29:09
1268370	GZOYS	PRJNA829581	SRP380780	SRR19656977	2022-06-14 11:29:09
1268370	GZXBW	PRJNA829486	SRP381685	SRR19657856	2022-06-14 11:29:09
1268370	GZXBX	PRJNA829487	SRP381687	SRR19657854	2022-06-14 11:29:09
1268370	GZXBY	PRJNA829329	SRP381688	SRR19657853	2022-06-14 11:29:09
1268370	GZXBZ	PRJNA829330	SRP381686	SRR19657855	2022-06-14 11:29:09
1268370	GZXCA	PRJNA829331	SRP381068	SRR19657284	2022-06-14 11:29:09
1268370	GZXCB	PRJNA829332	SRP381070	SRR19657282	2022-06-14 11:29:09
1268370	GZXCC	PRJNA829333	SRP381069	SRR19657283	2022-06-14 11:29:09
1268370	GZXCG	PRJNA829334	SRP381071	SRR19657281	2022-06-14 11:29:09
1268370	GZXCH	PRJNA829335	SRP381072	SRR19657280	2022-06-14 11:29:09
1268370	GZXCN	PRJNA829336	SRP381074	SRR19657278	2022-06-14 11:29:09
1268370	GZXCO	PRJNA829337	SRP381073	SRR19657279	2022-06-14 11:29:09
1268370	GZXCP	PRJNA829338	SRP380456	SRR19656706	2022-06-14 11:29:09
1268370	GZXCS	PRJNA829339	SRP380455	SRR19656705	2022-06-14 11:29:09
1268370	GZXCT	PRJNA829340	SRP380458	SRR19656703	2022-06-14 11:29:09
1268370	GZXCU	PRJNA829341	SRP380457	SRR19656704	2022-06-14 11:29:09
1268370	GZXCW	PRJNA829342	SRP380459	SRR19657288	2022-06-14 11:29:09
1268370	GZXCX	PRJNA829343	SRP381066	SRR19657286	2022-06-14 11:29:09
1268370	GZXCY	PRJNA829344	SRP381065	SRR19657287	2022-06-14 11:29:09
1268370	GZXCZ	PRJNA829345	SRP381067	SRR19657285	2022-06-14 11:29:09
1268370	GZXGB	PRJNA829347	SRP380357	SRR19656804	2022-06-14 11:29:09
1268370	GZXGC	PRJNA829348	SRP380369	SRR19656792	2022-06-14 11:29:09
1268370	GZXGG	PRJNA829349	SRP380370	SRR19656791	2022-06-14 11:29:09
1268370	GZXGH	PRJNA829350	SRP380371	SRR19656790	2022-06-14 11:29:09
1268370	GZXGN	PRJNA829351	SRP380356	SRR19656805	2022-06-14 11:29:09
1268370	GZXGO	PRJNA829352	SRP381418	SRR19657528	2022-06-14 11:29:09
1268370	GZXGP	PRJNA829353	SRP380360	SRR19656801	2022-06-14 11:29:09
1268370	GZXGS	PRJNA829354	SRP380361	SRR19656800	2022-06-14 11:29:09
1268370	GZXGU	PRJNA829356	SRP380358	SRR19656803	2022-06-14 11:29:09
1268370	GZXGW	PRJNA829357	SRP380359	SRR19656802	2022-06-14 11:29:09
1268370	GZXGX	PRJNA829358	SRP380366	SRR19656795	2022-06-14 11:29:09
1268370	GZXGY	PRJNA829359	SRP380367	SRR19656794	2022-06-14 11:29:09
1268370	GZXGZ	PRJNA829360	SRP380365	SRR19656796	2022-06-14 11:29:09
1268370	GZXHA	PRJNA829361	SRP380282	SRR19656879	2022-06-14 11:29:09
1268370	GZXHB	PRJNA829362	SRP380283	SRR19656878	2022-06-14 11:29:09
1268370	GZXHC	PRJNA829363	SRP380284	SRR19656877	2022-06-14 11:29:09
1268370	GZXHG	PRJNA829364	SRP380285	SRR19656876	2022-06-14 11:29:09
1268370	GZXHH	PRJNA829365	SRP380286	SRR19656875	2022-06-14 11:29:09
1268370	GZXHN	PRJNA829366	SRP380288	SRR19656873	2022-06-14 11:29:09
1268370	GZXHO	PRJNA829367	SRP380290	SRR19656872	2022-06-14 11:29:09
1268370	GZXHP	PRJNA829368	SRP380289	SRR19656871	2022-06-14 11:29:09
1268370	GZXHS	PRJNA829369	SRP380291	SRR19656870	2022-06-14 11:29:09
1268370	GZXHU	PRJNA829371	SRP380292	SRR19656869	2022-06-14 11:29:09
1268370	GZXHW	PRJNA829372	SRP380293	SRR19656868	2022-06-14 11:29:09
1268370	GZXHX	PRJNA829373	SRP380294	SRR19656867	2022-06-14 11:29:09
1268370	GZXHY	PRJNA829374	SRP380295	SRR19656866	2022-06-14 11:29:09
1268370	GZXHZ	PRJNA829375	SRP380296	SRR19656865	2022-06-14 11:29:09
1268370	GZXNA	PRJNA829376	SRP381148	SRR19656969	2022-06-14 11:29:09
1268370	GZXNB	PRJNA829377	SRP381146	SRR19657800	2022-06-14 11:29:09
1268370	GZXNC	PRJNA829378	SRP381147	SRR19657799	2022-06-14 11:29:09
1268370	GZXNG	PRJNA829379	SRP381145	SRR19657801	2022-06-14 11:29:09
1268370	GZXNH	PRJNA829380	SRP380791	SRR19656966	2022-06-14 11:29:09
1268370	GZXNN	PRJNA829381	SRP380789	SRR19656968	2022-06-14 11:29:09
1268370	GZXNO	PRJNA829382	SRP380790	SRR19656967	2022-06-14 11:29:09
1268370	GZXNP	PRJNA829383	SRP381142	SRR19657804	2022-06-14 11:29:09
1268370	GZXNS	PRJNA829384	SRP381141	SRR19657805	2022-06-14 11:29:09
1268370	GZXNT	PRJNA829385	SRP381139	SRR19657807	2022-06-14 11:29:09
1268370	GZXNU	PRJNA829386	SRP381140	SRR19657806	2022-06-14 11:29:09
1268370	GZXNW	PRJNA829387	SRP381138	SRR19657808	2022-06-14 11:29:09
1268370	GZXNX	PRJNA829388	SRP381143	SRR19657803	2022-06-14 11:29:09
1268370	GZXNY	PRJNA829389	SRP381144	SRR19657802	2022-06-14 11:29:09
1268370	GZXOA	PRJNA829391	SRP380488	SRR19656673	2022-06-14 11:29:09
1268370	GZXOB	PRJNA829392	SRP380490	SRR19656671	2022-06-14 11:29:09
1268370	GZXOC	PRJNA829393	SRP380489	SRR19656672	2022-06-14 11:29:09
1268370	GZXOT	PRJNA829742	SRP381718	SRR19657823	2022-06-14 11:29:09
1268370	GZXOU	PRJNA829745	SRP381717	SRR19657824	2022-06-14 11:29:09
1268370	GZXOW	PRJNA829753	SRP381719	SRR19658180	2022-06-14 11:29:09
1268370	GZXOX	PRJNA829756	SRP381723	SRR19658177	2022-06-14 11:29:09
1268370	GZXOY	PRJNA829760	SRP381721	SRR19658178	2022-06-14 11:29:09
1268370	GZXPP	PRJNA829781	SRP380469	SRR19656692	2022-06-14 11:29:09
1268370	GZXPU	PRJNA829786	SRP380470	SRR19656691	2022-06-14 11:29:09
1268370	GZXPW	PRJNA829787	SRP380471	SRR19656690	2022-06-14 11:29:09
1268370	GZXPY	PRJNA829793	SRP380468	SRR19656693	2022-06-14 11:29:09
1268370	GZXSA	PRJNA829796	SRP381388	SRR19657558	2022-06-14 11:29:09
1268370	GZXSH	PRJNA829804	SRP381397	SRR19657549	2022-06-14 11:29:09
1268370	GZXSW	PRJNA829820	SRP380341	SRR19656820	2022-06-14 11:29:09
1268370	GZXSX	PRJNA829821	SRP381562	SRR19657979	2022-06-14 11:29:09
1268370	HAHZB	PRJNA829852	SRP380721	SRR19657036	2022-06-14 11:29:09
1268370	HAHZC	PRJNA829853	SRP380722	SRR19657035	2022-06-14 11:29:09
1268370	HAHZO	PRJNA829857	SRP380714	SRR19657043	2022-06-14 11:29:09
1268370	HAHZP	PRJNA829858	SRP380709	SRR19657048	2022-06-14 11:29:09
1268370	HAHZS	PRJNA829859	SRP380711	SRR19657046	2022-06-14 11:29:09
1268370	HAHZT	PRJNA829860	SRP380707	SRR19657050	2022-06-14 11:29:09
1268370	HAHZX	PRJNA829863	SRP380431	SRR19657053	2022-06-14 11:29:09
1268370	HAHZY	PRJNA829864	SRP380763	SRR19656994	2022-06-14 11:29:09
1268370	HAHZZ	PRJNA829865	SRP380706	SRR19657051	2022-06-14 11:29:09
1268370	HANAA	PRJNA829866	SRP380447	SRR19656714	2022-06-14 11:29:09
1268370	HANAB	PRJNA829867	SRP380446	SRR19656715	2022-06-14 11:29:09
1268370	HANAC	PRJNA829868	SRP380445	SRR19656716	2022-06-14 11:29:09
1268370	HANAN	PRJNA829871	SRP380443	SRR19656718	2022-06-14 11:29:09
1268370	HANAO	PRJNA829872	SRP380442	SRR19656719	2022-06-14 11:29:09
1268370	HANAP	PRJNA829873	SRP380454	SRR19656707	2022-06-14 11:29:09
1268370	HANAS	PRJNA829874	SRP380453	SRR19656708	2022-06-14 11:29:09
1268370	HANAT	PRJNA829875	SRP380452	SRR19656709	2022-06-14 11:29:09
1268370	HANAU	PRJNA829876	SRP380451	SRR19656710	2022-06-14 11:29:09
1268370	HANAW	PRJNA829877	SRP380450	SRR19656711	2022-06-14 11:29:09
1268370	HANAY	PRJNA829879	SRP380449	SRR19656712	2022-06-14 11:29:09
1268370	HANAZ	PRJNA829880	SRP380448	SRR19656713	2022-06-14 11:29:09
1268370	HANBA	PRJNA829881	SRP380430	SRR19656731	2022-06-14 11:29:09
1268370	HANBB	PRJNA829882	SRP380428	SRR19656733	2022-06-14 11:29:09
1268370	HANBC	PRJNA829883	SRP380429	SRR19656732	2022-06-14 11:29:09
1268370	HANBG	PRJNA829884	SRP380705	SRR19657052	2022-06-14 11:29:09
1268370	HANBH	PRJNA829885	SRP380708	SRR19657049	2022-06-14 11:29:09
1268370	HANBN	PRJNA829886	SRP380783	SRR19656974	2022-06-14 11:29:09
1268370	HANBO	PRJNA829887	SRP380710	SRR19657047	2022-06-14 11:29:09
1268370	HANBP	PRJNA829888	SRP380713	SRR19657044	2022-06-14 11:29:09
1268370	HANBS	PRJNA829889	SRP380712	SRR19657045	2022-06-14 11:29:09
1268370	HANBT	PRJNA829890	SRP380716	SRR19657041	2022-06-14 11:29:09
1268370	HANBU	PRJNA829891	SRP380717	SRR19657040	2022-06-14 11:29:09
1268370	HANBW	PRJNA829892	SRP380715	SRR19657042	2022-06-14 11:29:09
1268370	HANBX	PRJNA829893	SRP380719	SRR19657038	2022-06-14 11:29:09
1268370	HANBY	PRJNA829896	SRP380720	SRR19657037	2022-06-14 11:29:09
1268370	HANBZ	PRJNA829897	SRP380718	SRR19657039	2022-06-14 11:29:09
1268370	HANCA	PRJNA829898	SRP380396	SRR19656765	2022-06-14 11:29:09
1268370	HANCB	PRJNA829899	SRP380398	SRR19656763	2022-06-14 11:29:09
1268370	HANCC	PRJNA829900	SRP380397	SRR19656764	2022-06-14 11:29:09
1268370	HANCG	PRJNA829489	SRP380399	SRR19656762	2022-06-14 11:29:09
1268370	HANCH	PRJNA829490	SRP380400	SRR19656761	2022-06-14 11:29:09
1268370	HANCN	PRJNA829491	SRP380401	SRR19656760	2022-06-14 11:29:09
1268370	HANCP	PRJNA829493	SRP380403	SRR19656759	2022-06-14 11:29:09
1268370	HANCS	PRJNA829494	SRP380402	SRR19657372	2022-06-14 11:29:09
1268370	HANCT	PRJNA829495	SRP380982	SRR19657370	2022-06-14 11:29:09
1268370	HANCU	PRJNA829496	SRP380981	SRR19657371	2022-06-14 11:29:09
1268370	HANCW	PRJNA829497	SRP380983	SRR19657369	2022-06-14 11:29:09
1268370	HANCX	PRJNA829498	SRP380985	SRR19657367	2022-06-14 11:29:09
1268370	HANCY	PRJNA829499	SRP380984	SRR19657368	2022-06-14 11:29:09
1268370	HANCZ	PRJNA829500	SRP380986	SRR19657366	2022-06-14 11:29:09
1268370	HANGA	PRJNA829501	SRP381533	SRR19658008	2022-06-14 11:29:09
1268370	HANGB	PRJNA829502	SRP381536	SRR19658005	2022-06-14 11:29:09
1268370	HANGC	PRJNA829503	SRP381535	SRR19658006	2022-06-14 11:29:09
1268370	HANGG	PRJNA829504	SRP381531	SRR19658010	2022-06-14 11:29:09
1268370	HANGH	PRJNA829505	SRP381528	SRR19658013	2022-06-14 11:29:09
1268370	HANGN	PRJNA829506	SRP381344	SRR19658014	2022-06-14 11:29:09
1268370	HANGO	PRJNA829507	SRP381343	SRR19657603	2022-06-14 11:29:09
1268370	HANGP	PRJNA829508	SRP381341	SRR19657605	2022-06-14 11:29:09
1268370	HANGS	PRJNA829509	SRP381342	SRR19657604	2022-06-14 11:29:09
1268370	HANGT	PRJNA829510	SRP381339	SRR19657607	2022-06-14 11:29:09
1268370	HANGU	PRJNA829511	SRP381338	SRR19657608	2022-06-14 11:29:09
1268370	HANGW	PRJNA829512	SRP381340	SRR19657606	2022-06-14 11:29:09
1268370	HANGX	PRJNA829513	SRP381335	SRR19657611	2022-06-14 11:29:09
1268370	HANGY	PRJNA829514	SRP381334	SRR19657612	2022-06-14 11:29:09
1268370	HANGZ	PRJNA829515	SRP381337	SRR19657609	2022-06-14 11:29:09
1268370	HANHA	PRJNA829516	SRP380901	SRR19657451	2022-06-14 11:29:09
1268370	HANHB	PRJNA829517	SRP380902	SRR19657450	2022-06-14 11:29:09
1268370	HANHC	PRJNA829518	SRP380903	SRR19657449	2022-06-14 11:29:09
1268370	HANHG	PRJNA829519	SRP380904	SRR19657448	2022-06-14 11:29:09
1268370	HANHH	PRJNA829520	SRP380905	SRR19657447	2022-06-14 11:29:09
1268370	HANHN	PRJNA829521	SRP380907	SRR19657445	2022-06-14 11:29:09
1268370	HANHO	PRJNA829522	SRP380908	SRR19657444	2022-06-14 11:29:09
1268370	HANHP	PRJNA829523	SRP380260	SRR19656901	2022-06-14 11:29:09
1268370	HANHS	PRJNA829524	SRP380261	SRR19656900	2022-06-14 11:29:09
1268370	HANHT	PRJNA829525	SRP380262	SRR19656899	2022-06-14 11:29:09
1268370	HANHU	PRJNA829526	SRP380263	SRR19657456	2022-06-14 11:29:09
1268370	HANHW	PRJNA829527	SRP380896	SRR19657455	2022-06-14 11:29:09
1268370	HANHX	PRJNA829528	SRP380898	SRR19657454	2022-06-14 11:29:09
1268370	HANHY	PRJNA829529	SRP380899	SRR19657453	2022-06-14 11:29:09
1268370	HANHZ	PRJNA829530	SRP380900	SRR19657452	2022-06-14 11:29:09
1268370	HANNA	PRJNA829531	SRP380480	SRR19656681	2022-06-14 11:29:09
1268370	HANNB	PRJNA829532	SRP380478	SRR19656683	2022-06-14 11:29:09
1268370	HANNC	PRJNA829533	SRP380479	SRR19656682	2022-06-14 11:29:09
1268370	HAPAU	PRJNA829582	SRP380822	SRR19656935	2022-06-14 11:29:09
1268370	HAPAW	PRJNA829583	SRP380823	SRR19656934	2022-06-14 11:29:09
1268370	HAPAX	PRJNA829584	SRP380825	SRR19656932	2022-06-14 11:29:09
1268370	HAPAY	PRJNA829585	SRP380824	SRR19656933	2022-06-14 11:29:09
1268370	HAPAZ	PRJNA829586	SRP380826	SRR19656930	2022-06-14 11:29:09
1268370	HAPBB	PRJNA829588	SRP381489	SRR19658053	2022-06-14 11:29:09
1268370	HAPBC	PRJNA829589	SRP381490	SRR19658052	2022-06-14 11:29:09
1268370	HAPBG	PRJNA829590	SRP381488	SRR19658054	2022-06-14 11:29:09
1268370	HAPBH	PRJNA829591	SRP381487	SRR19658055	2022-06-14 11:29:09
1268370	HAPBN	PRJNA829592	SRP381486	SRR19658057	2022-06-14 11:29:09
1268370	HAPBO	PRJNA829593	SRP381485	SRR19658056	2022-06-14 11:29:09
1268370	HAPBP	PRJNA829594	SRP381484	SRR19658059	2022-06-14 11:29:09
1268370	HAPBS	PRJNA829595	SRP381483	SRR19658058	2022-06-14 11:29:09
1268370	HAPBT	PRJNA829596	SRP381480	SRR19658062	2022-06-14 11:29:09
1268370	HAPBU	PRJNA829597	SRP381482	SRR19658061	2022-06-14 11:29:09
1268370	HAPBW	PRJNA829598	SRP381481	SRR19658060	2022-06-14 11:29:09
1268370	HAPBX	PRJNA829599	SRP381477	SRR19658065	2022-06-14 11:29:09
1268370	HAPBY	PRJNA829600	SRP381478	SRR19658064	2022-06-14 11:29:09
1268370	HAPBZ	PRJNA829601	SRP381479	SRR19658063	2022-06-14 11:29:09
1268370	HAPCA	PRJNA829602	SRP381235	SRR19657711	2022-06-14 11:29:09
1268370	HAPCB	PRJNA829603	SRP381234	SRR19657712	2022-06-14 11:29:09
1268370	HAPCC	PRJNA829604	SRP381233	SRR19657713	2022-06-14 11:29:09
1268370	HAPCG	PRJNA829605	SRP381236	SRR19657710	2022-06-14 11:29:09
1268370	HAPCH	PRJNA829606	SRP381237	SRR19657709	2022-06-14 11:29:09
1268370	HAPCN	PRJNA829607	SRP381239	SRR19657707	2022-06-14 11:29:09
1268370	HAPCO	PRJNA829608	SRP381238	SRR19657708	2022-06-14 11:29:09
1268370	HAPCP	PRJNA829609	SRP381461	SRR19658081	2022-06-14 11:29:09
1268370	HAPCS	PRJNA829610	SRP381460	SRR19658082	2022-06-14 11:29:09
1268370	HAPCT	PRJNA829611	SRP381464	SRR19658078	2022-06-14 11:29:09
1268370	HAPCU	PRJNA829612	SRP381463	SRR19658079	2022-06-14 11:29:09
1268370	HAPCW	PRJNA829613	SRP381462	SRR19658080	2022-06-14 11:29:09
1268370	HAPCX	PRJNA829614	SRP381467	SRR19657714	2022-06-14 11:29:09
1268370	HAPCY	PRJNA829615	SRP381465	SRR19658076	2022-06-14 11:29:09
1268370	HAPCZ	PRJNA829616	SRP381466	SRR19658077	2022-06-14 11:29:09
1268370	HAPGA	PRJNA829617	SRP380320	SRR19656841	2022-06-14 11:29:09
1268370	HAPGB	PRJNA829618	SRP381400	SRR19656842	2022-06-14 11:29:09
1268370	HAPGC	PRJNA829619	SRP381399	SRR19657547	2022-06-14 11:29:09
1268370	HAPGG	PRJNA829620	SRP381398	SRR19657548	2022-06-14 11:29:09
1268370	HAPGH	PRJNA829621	SRP380325	SRR19656836	2022-06-14 11:29:09
1268370	HAPGN	PRJNA829622	SRP380323	SRR19656838	2022-06-14 11:29:09
1268370	HAPGO	PRJNA829623	SRP380322	SRR19656839	2022-06-14 11:29:09
1268370	HAPGP	PRJNA829624	SRP380331	SRR19656830	2022-06-14 11:29:09
1268370	HAPGS	PRJNA829625	SRP380329	SRR19656832	2022-06-14 11:29:09
1268370	HAPGT	PRJNA829626	SRP380328	SRR19656833	2022-06-14 11:29:09
1268370	HAPGU	PRJNA829627	SRP380327	SRR19656834	2022-06-14 11:29:09
1268370	HAPGW	PRJNA829628	SRP380326	SRR19656835	2022-06-14 11:29:09
1268370	HAPGX	PRJNA829629	SRP380336	SRR19656825	2022-06-14 11:29:09
1268370	HAPGY	PRJNA829630	SRP380335	SRR19656826	2022-06-14 11:29:09
1268370	HAPGZ	PRJNA829631	SRP380334	SRR19656827	2022-06-14 11:29:09
1268370	HAPHA	PRJNA829632	SRP380700	SRR19657057	2022-06-14 11:29:09
1268370	HAPHB	PRJNA829633	SRP380433	SRR19656728	2022-06-14 11:29:09
1268370	HAPHC	PRJNA829634	SRP380435	SRR19656727	2022-06-14 11:29:09
1268370	HAPHG	PRJNA829635	SRP380696	SRR19657061	2022-06-14 11:29:09
1268370	HAPHH	PRJNA829636	SRP380695	SRR19657062	2022-06-14 11:29:09
1268370	HAPHN	PRJNA829637	SRP381058	SRR19657294	2022-06-14 11:29:09
1268370	HAPHO	PRJNA829638	SRP380693	SRR19657064	2022-06-14 11:29:09
1268370	HAPHS	PRJNA829640	SRP380409	SRR19656753	2022-06-14 11:29:09
1268370	HAPHT	PRJNA829641	SRP380441	SRR19656720	2022-06-14 11:29:09
1268370	HAPHU	PRJNA829642	SRP380444	SRR19656717	2022-06-14 11:29:09
1268370	HAPHW	PRJNA829643	SRP380440	SRR19656721	2022-06-14 11:29:09
1268370	HAPHX	PRJNA829644	SRP380438	SRR19656723	2022-06-14 11:29:09
1268370	HAPHY	PRJNA829645	SRP380439	SRR19656722	2022-06-14 11:29:09
1268370	HAPHZ	PRJNA829647	SRP380436	SRR19656725	2022-06-14 11:29:09
1268370	HAPNA	PRJNA829648	SRP381297	SRR19657649	2022-06-14 11:29:09
1268370	HAPNB	PRJNA829649	SRP381225	SRR19657721	2022-06-14 11:29:09
1268370	HAPNC	PRJNA829650	SRP380888	SRR19657464	2022-06-14 11:29:09
1268370	HAPNG	PRJNA829730	SRP381227	SRR19657719	2022-06-14 11:29:09
1268370	HAPNH	PRJNA829731	SRP381217	SRR19657730	2022-06-14 11:29:09
1268370	HAPNN	PRJNA829830	SRP380924	SRR19657658	2022-06-14 11:29:09
1268370	HAPNO	PRJNA829831	SRP381222	SRR19657724	2022-06-14 11:29:09
1268370	HAPNP	PRJNA829832	SRP381209	SRR19657737	2022-06-14 11:29:09
1268370	HAPNS	PRJNA829833	SRP381211	SRR19657735	2022-06-14 11:29:09
1268370	HAPNT	PRJNA829834	SRP381212	SRR19657734	2022-06-14 11:29:09
1268370	HAPNU	PRJNA829835	SRP381213	SRR19657733	2022-06-14 11:29:09
1268370	HAPNW	PRJNA829836	SRP381215	SRR19657731	2022-06-14 11:29:09
1268370	HAPNX	PRJNA829837	SRP381203	SRR19657742	2022-06-14 11:29:09
1268370	HAPNY	PRJNA829838	SRP381205	SRR19657741	2022-06-14 11:29:09
1268370	HAPNZ	PRJNA829839	SRP380244	SRR19656917	2022-06-14 11:29:09
1268370	HAPOA	PRJNA829840	SRP381174	SRR19657772	2022-06-14 11:29:09
1268370	HAPOB	PRJNA829841	SRP381173	SRR19657773	2022-06-14 11:29:09
1268370	HAPOC	PRJNA829842	SRP381172	SRR19657774	2022-06-14 11:29:09
1268370	HAPOG	PRJNA829843	SRP381171	SRR19657775	2022-06-14 11:29:09
1268370	HAPOH	PRJNA829844	SRP381170	SRR19657776	2022-06-14 11:29:09
1268370	HAPON	PRJNA829845	SRP381169	SRR19657777	2022-06-14 11:29:09
1268370	HAPOO	PRJNA829846	SRP381168	SRR19657778	2022-06-14 11:29:09
1268370	HAPOP	PRJNA829847	SRP381167	SRR19657779	2022-06-14 11:29:09
1268370	HAPOS	PRJNA829848	SRP381166	SRR19657780	2022-06-14 11:29:09
1268370	HAPOU	PRJNA829850	SRP381165	SRR19657781	2022-06-14 11:29:09
1268370	HAPOW	PRJNA829851	SRP381164	SRR19657782	2022-06-14 11:29:09
1268370	HAPOX	PRJNA829255	SRP381163	SRR19657783	2022-06-14 11:29:09
1268370	HAPOY	PRJNA829256	SRP381162	SRR19657784	2022-06-14 11:29:09
1268370	HAPOZ	PRJNA829257	SRP381161	SRR19657785	2022-06-14 11:29:09
1268370	HAPPC	PRJNA829260	SRP380781	SRR19656976	2022-06-14 11:29:09
1268370	HAPPG	PRJNA829261	SRP380779	SRR19656978	2022-06-14 11:29:09
1268370	HAPPH	PRJNA829262	SRP380784	SRR19656973	2022-06-14 11:29:09
1268370	HAPPN	PRJNA829263	SRP380782	SRR19656975	2022-06-14 11:29:09
1268370	HAPPO	PRJNA829264	SRP381419	SRR19657527	2022-06-14 11:29:09
1268370	HAPPS	PRJNA829266	SRP380788	SRR19657232	2022-06-14 11:29:09
1268370	HAPPT	PRJNA829267	SRP380786	SRR19656971	2022-06-14 11:29:09
1268370	HAPPU	PRJNA829268	SRP380787	SRR19656970	2022-06-14 11:29:09
1268370	HAPPW	PRJNA829269	SRP380785	SRR19656972	2022-06-14 11:29:09
1268370	HAPPX	PRJNA829270	SRP381122	SRR19657230	2022-06-14 11:29:09
1268370	HAPPY	PRJNA829271	SRP381123	SRR19657228	2022-06-14 11:29:09
1268370	HAPPZ	PRJNA829272	SRP381121	SRR19657231	2022-06-14 11:29:09
1268370	HAPSA	PRJNA829273	SRP381426	SRR19658116	2022-06-14 11:29:09
1268370	HAPSB	PRJNA829274	SRP381425	SRR19658117	2022-06-14 11:29:09
1268370	HAPSC	PRJNA829275	SRP381424	SRR19658118	2022-06-14 11:29:09
1268370	HAPSG	PRJNA829276	SRP381427	SRR19658115	2022-06-14 11:29:09
1268370	HAPSH	PRJNA829277	SRP381428	SRR19658114	2022-06-14 11:29:09
1268370	HAPSN	PRJNA829278	SRP381430	SRR19658112	2022-06-14 11:29:09
1268370	HAPSO	PRJNA829279	SRP381429	SRR19658113	2022-06-14 11:29:09
1268370	HAPSP	PRJNA829280	SRP381432	SRR19658110	2022-06-14 11:29:09
1268370	HAPSS	PRJNA829281	SRP381431	SRR19658111	2022-06-14 11:29:09
1268370	HAPST	PRJNA829282	SRP381435	SRR19658107	2022-06-14 11:29:09
1268370	HAPSU	PRJNA829283	SRP381434	SRR19658108	2022-06-14 11:29:09
1268370	HAPSW	PRJNA829284	SRP381433	SRR19658109	2022-06-14 11:29:09
1268370	HAPSX	PRJNA829285	SRP381438	SRR19658104	2022-06-14 11:29:09
1268370	HAPSY	PRJNA829286	SRP381437	SRR19658105	2022-06-14 11:29:09
1268370	HAPSZ	PRJNA829287	SRP381436	SRR19658106	2022-06-14 11:29:09
1268370	HAPTA	PRJNA829288	SRP380891	SRR19657461	2022-06-14 11:29:09
1268370	HAPTB	PRJNA829289	SRP380889	SRR19657463	2022-06-14 11:29:09
1268370	HAPTC	PRJNA829290	SRP380890	SRR19657462	2022-06-14 11:29:09
1268370	HAPTG	PRJNA829291	SRP380892	SRR19657460	2022-06-14 11:29:09
1268370	HAPTH	PRJNA829292	SRP380885	SRR19657467	2022-06-14 11:29:09
1268370	HAPTN	PRJNA829293	SRP380886	SRR19657466	2022-06-14 11:29:09
1268370	HAPTO	PRJNA829294	SRP380887	SRR19657465	2022-06-14 11:29:09
1268370	HAPTP	PRJNA829295	SRP381495	SRR19658046	2022-06-14 11:29:09
1268370	HAPTS	PRJNA829296	SRP380897	SRR19658047	2022-06-14 11:29:09
1268370	HAPTT	PRJNA829297	SRP381498	SRR19658044	2022-06-14 11:29:09
1268370	HAPTU	PRJNA829298	SRP381499	SRR19658042	2022-06-14 11:29:09
1268370	HAPTW	PRJNA829299	SRP381497	SRR19658045	2022-06-14 11:29:09
1268370	HAPTX	PRJNA829300	SRP380895	SRR19657458	2022-06-14 11:29:09
1268370	HAPTY	PRJNA829301	SRP380894	SRR19657457	2022-06-14 11:29:09
1268370	HAPTZ	PRJNA829302	SRP380893	SRR19657459	2022-06-14 11:29:09
1268370	HAPUA	PRJNA829303	SRP381246	SRR19657700	2022-06-14 11:29:09
1268370	HAPUB	PRJNA829304	SRP381248	SRR19657698	2022-06-14 11:29:09
1268370	HAPUC	PRJNA829305	SRP381247	SRR19657699	2022-06-14 11:29:09
1268370	HAPUG	PRJNA829306	SRP381249	SRR19657697	2022-06-14 11:29:09
1268370	HAPUH	PRJNA829307	SRP381243	SRR19657703	2022-06-14 11:29:09
1268370	HAPUN	PRJNA829308	SRP381245	SRR19657701	2022-06-14 11:29:09
1268370	HAPUO	PRJNA829309	SRP381244	SRR19657702	2022-06-14 11:29:09
1268370	HAPUP	PRJNA829310	SRP381253	SRR19657693	2022-06-14 11:29:09
1268370	HAPUS	PRJNA829311	SRP381254	SRR19657692	2022-06-14 11:29:09
1268370	HAPUT	PRJNA829312	SRP381256	SRR19657690	2022-06-14 11:29:09
1268370	HAPUU	PRJNA829313	SRP381255	SRR19657691	2022-06-14 11:29:09
1268370	HAPUW	PRJNA829314	SRP381257	SRR19657689	2022-06-14 11:29:09
1268370	HAPUX	PRJNA829315	SRP381251	SRR19657695	2022-06-14 11:29:09
1268370	HAPUY	PRJNA829316	SRP381250	SRR19657696	2022-06-14 11:29:09
1268370	HAPUZ	PRJNA829317	SRP381252	SRR19657694	2022-06-14 11:29:09
1268370	HAPWA	PRJNA829318	SRP381329	SRR19657617	2022-06-14 11:29:09
1268370	HAPWB	PRJNA829319	SRP381328	SRR19657618	2022-06-14 11:29:09
1268370	HAPWC	PRJNA829320	SRP381327	SRR19657619	2022-06-14 11:29:09
1268370	HAPWG	PRJNA829321	SRP381326	SRR19657620	2022-06-14 11:29:09
1268370	HAPWH	PRJNA829322	SRP381333	SRR19657613	2022-06-14 11:29:09
1268370	HAPWN	PRJNA829323	SRP381331	SRR19657615	2022-06-14 11:29:09
1268370	HAPWO	PRJNA829324	SRP381330	SRR19657616	2022-06-14 11:29:09
1268370	HAPWP	PRJNA829325	SRP381322	SRR19657624	2022-06-14 11:29:09
1268370	HAPWS	PRJNA829134	SRP381320	SRR19657626	2022-06-14 11:29:09
1268370	HAPWT	PRJNA829135	SRP381319	SRR19657627	2022-06-14 11:29:09
1268370	HAPWU	PRJNA829136	SRP381318	SRR19657628	2022-06-14 11:29:09
1268370	HAPWW	PRJNA829137	SRP381317	SRR19657629	2022-06-14 11:29:09
1268370	HAPWX	PRJNA829138	SRP381325	SRR19657621	2022-06-14 11:29:09
1268370	HAPWY	PRJNA829139	SRP381324	SRR19657622	2022-06-14 11:29:09
1268370	HAPWZ	PRJNA829140	SRP381323	SRR19657623	2022-06-14 11:29:09
1268370	HAPXA	PRJNA829141	SRP380554	SRR19657203	2022-06-14 11:29:09
1268370	HAPXB	PRJNA829142	SRP380553	SRR19657205	2022-06-14 11:29:09
1268370	HAPXC	PRJNA829143	SRP380552	SRR19657204	2022-06-14 11:29:09
1268370	HAPXG	PRJNA829144	SRP380550	SRR19657206	2022-06-14 11:29:09
1268370	HAPXH	PRJNA829145	SRP380551	SRR19657207	2022-06-14 11:29:09
1268370	HAPXN	PRJNA829146	SRP380603	SRR19657154	2022-06-14 11:29:09
1268370	HAPXO	PRJNA829147	SRP380549	SRR19657208	2022-06-14 11:29:09
1268370	HAPXP	PRJNA829148	SRP380602	SRR19657155	2022-06-14 11:29:09
1268370	HAPXS	PRJNA829149	SRP380601	SRR19657156	2022-06-14 11:29:09
1268370	HAPXT	PRJNA829150	SRP380545	SRR19657212	2022-06-14 11:29:09
1268370	HAPXW	PRJNA829152	SRP380544	SRR19657213	2022-06-14 11:29:09
1268370	HAPXX	PRJNA829153	SRP380604	SRR19657153	2022-06-14 11:29:09
1268370	HAPXY	PRJNA829154	SRP380600	SRR19657157	2022-06-14 11:29:09
1268370	HASYH	PRJNA829346	SRP380818	SRR19656939	2022-06-14 11:29:09
1268370	HASYN	PRJNA829355	SRP381176	SRR19656941	2022-06-14 11:29:09
1268370	HASYO	PRJNA829370	SRP380817	SRR19656940	2022-06-14 11:29:09
1268370	HASYP	PRJNA829390	SRP381175	SRR19657771	2022-06-14 11:29:09
1268370	HAUPC	PRJNA829535	SRP381087	SRR19657265	2022-06-14 11:29:09
1268370	HAUPG	PRJNA829536	SRP381088	SRR19657264	2022-06-14 11:29:09
1268370	HAUPH	PRJNA829537	SRP381084	SRR19657268	2022-06-14 11:29:09
1268370	HAUPN	PRJNA829538	SRP381086	SRR19657266	2022-06-14 11:29:09
1268370	HAUPO	PRJNA829539	SRP381085	SRR19657267	2022-06-14 11:29:09
1268370	HAUPP	PRJNA829540	SRP381080	SRR19657272	2022-06-14 11:29:09
1268370	HAUPS	PRJNA829541	SRP381079	SRR19657273	2022-06-14 11:29:09
1268370	HAUPT	PRJNA829542	SRP381083	SRR19657269	2022-06-14 11:29:09
1268370	HAUPU	PRJNA829543	SRP381082	SRR19657270	2022-06-14 11:29:09
1268370	HAUPW	PRJNA829544	SRP381081	SRR19657271	2022-06-14 11:29:09
1268370	HAUPX	PRJNA829545	SRP381078	SRR19657274	2022-06-14 11:29:09
1268370	HAUPY	PRJNA829546	SRP381077	SRR19657275	2022-06-14 11:29:09
1268370	HAUPZ	PRJNA829547	SRP381076	SRR19657276	2022-06-14 11:29:09
1268370	HAUSA	PRJNA829548	SRP381664	SRR19657877	2022-06-14 11:29:09
1268370	HAUSB	PRJNA829549	SRP381662	SRR19657879	2022-06-14 11:29:09
1268370	HAUSC	PRJNA829550	SRP381663	SRR19657878	2022-06-14 11:29:09
1268370	HAUSG	PRJNA829551	SRP381661	SRR19657880	2022-06-14 11:29:09
1268370	HAUSH	PRJNA829552	SRP381660	SRR19657881	2022-06-14 11:29:09
1268370	HAUSN	PRJNA829553	SRP381657	SRR19657884	2022-06-14 11:29:09
1268370	HAUSO	PRJNA829554	SRP381658	SRR19657883	2022-06-14 11:29:09
1268370	HAUSP	PRJNA829555	SRP381655	SRR19657886	2022-06-14 11:29:09
1268370	HAUSS	PRJNA829556	SRP381654	SRR19657887	2022-06-14 11:29:09
1268370	HAUST	PRJNA829557	SRP381652	SRR19657889	2022-06-14 11:29:09
1268370	HAUSU	PRJNA829558	SRP381653	SRR19657888	2022-06-14 11:29:09
1268370	HAUSW	PRJNA829559	SRP381651	SRR19657890	2022-06-14 11:29:09
1268370	HAUSX	PRJNA829560	SRP381649	SRR19657892	2022-06-14 11:29:09
1268370	HAUSY	PRJNA829561	SRP381650	SRR19657891	2022-06-14 11:29:09
1268370	HAUSZ	PRJNA829562	SRP381648	SRR19657893	2022-06-14 11:29:09
1268370	HAUTA	PRJNA829563	SRP381734	SRR19658165	2022-06-14 11:29:09
1268370	HAUTB	PRJNA829564	SRP381733	SRR19658166	2022-06-14 11:29:09
1268370	HAUTC	PRJNA829565	SRP381732	SRR19658167	2022-06-14 11:29:09
1268370	HAUTH	PRJNA829567	SRP381728	SRR19658171	2022-06-14 11:29:09
1268370	HAUTN	PRJNA829568	SRP381724	SRR19658175	2022-06-14 11:29:09
1268370	HAUTO	PRJNA829569	SRP381439	SRR19658176	2022-06-14 11:29:09
1268370	HAUTP	PRJNA829901	SRP381746	SRR19658153	2022-06-14 11:29:09
1268370	HAUTS	PRJNA829902	SRP381744	SRR19658155	2022-06-14 11:29:09
1268370	HAUTT	PRJNA829903	SRP381743	SRR19658156	2022-06-14 11:29:09
1268370	HAUTU	PRJNA829904	SRP381742	SRR19658157	2022-06-14 11:29:09
1268370	HAUTW	PRJNA829905	SRP381741	SRR19658158	2022-06-14 11:29:09
1268370	HAUTX	PRJNA829906	SRP381740	SRR19658159	2022-06-14 11:29:09
1268370	HAUTY	PRJNA829907	SRP381739	SRR19658160	2022-06-14 11:29:09
1268370	HAUTZ	PRJNA829908	SRP381738	SRR19658161	2022-06-14 11:29:09
1268370	HAUUA	PRJNA829909	SRP380527	SRR19656634	2022-06-14 11:29:09
1268370	HAUUB	PRJNA829910	SRP380528	SRR19656633	2022-06-14 11:29:09
1268370	HAUUC	PRJNA829911	SRP380529	SRR19657229	2022-06-14 11:29:09
1268370	HAUUG	PRJNA829912	SRP380829	SRR19657523	2022-06-14 11:29:09
1268370	HAUUH	PRJNA829913	SRP380522	SRR19656639	2022-06-14 11:29:09
1268370	HAUUN	PRJNA829914	SRP380525	SRR19656636	2022-06-14 11:29:09
1268370	HAUUO	PRJNA829915	SRP380526	SRR19656635	2022-06-14 11:29:09
1268370	HAUUP	PRJNA829916	SRP380835	SRR19657517	2022-06-14 11:29:09
1268370	HAUUS	PRJNA829917	SRP380837	SRR19657515	2022-06-14 11:29:09
1268370	HAUUT	PRJNA829918	SRP380838	SRR19657514	2022-06-14 11:29:09
1268370	HAUUU	PRJNA829919	SRP380839	SRR19657513	2022-06-14 11:29:09
1268370	HAUUW	PRJNA829920	SRP380840	SRR19658103	2022-06-14 11:29:09
1268370	HAUUX	PRJNA829921	SRP380830	SRR19657522	2022-06-14 11:29:09
1268370	HAUUY	PRJNA829922	SRP380832	SRR19657521	2022-06-14 11:29:09
1268370	HAUUZ	PRJNA829923	SRP380831	SRR19657520	2022-06-14 11:29:09
1268370	HAUWA	PRJNA829924	SRP380805	SRR19656952	2022-06-14 11:29:09
1268370	HAUWB	PRJNA829925	SRP380803	SRR19656954	2022-06-14 11:29:09
1268370	HAUWC	PRJNA829926	SRP380804	SRR19656953	2022-06-14 11:29:09
1268370	HAUWG	PRJNA829927	SRP380807	SRR19656950	2022-06-14 11:29:09
1268370	HAUWH	PRJNA829928	SRP380810	SRR19656947	2022-06-14 11:29:09
1268370	HAUWN	PRJNA829929	SRP380812	SRR19656945	2022-06-14 11:29:09
1268370	HAUWO	PRJNA829930	SRP380813	SRR19656944	2022-06-14 11:29:09
1268370	HAUWP	PRJNA829931	SRP381149	SRR19657797	2022-06-14 11:29:09
1268370	HAUWS	PRJNA829932	SRP380816	SRR19657798	2022-06-14 11:29:09
1268370	HAUWT	PRJNA829933	SRP381153	SRR19657793	2022-06-14 11:29:09
1268370	HAUWU	PRJNA829934	SRP381154	SRR19657792	2022-06-14 11:29:09
1268370	HAUWW	PRJNA829935	SRP380432	SRR19656729	2022-06-14 11:29:09
1268370	HAUWX	PRJNA829936	SRP381156	SRR19657790	2022-06-14 11:29:09
1268370	HAUWY	PRJNA829937	SRP381157	SRR19657789	2022-06-14 11:29:09
1268370	HAUWZ	PRJNA829938	SRP381155	SRR19657791	2022-06-14 11:29:09
1268370	HAUXB	PRJNA829940	SRP380864	SRR19657488	2022-06-14 11:29:09
1268370	HAUXC	PRJNA829941	SRP380863	SRR19657489	2022-06-14 11:29:09
1268370	HAUXG	PRJNA829942	SRP380865	SRR19657487	2022-06-14 11:29:09
1268370	HAUXH	PRJNA829943	SRP380866	SRR19657486	2022-06-14 11:29:09
1268370	HAUXN	PRJNA829944	SRP380868	SRR19657686	2022-06-14 11:29:09
1268370	HAUXO	PRJNA829945	SRP380867	SRR19657485	2022-06-14 11:29:09
1268370	HAUXP	PRJNA829946	SRP381261	SRR19657685	2022-06-14 11:29:09
1268370	HAUXT	PRJNA829948	SRP381264	SRR19657682	2022-06-14 11:29:09
1268370	HAUXU	PRJNA829949	SRP381263	SRR19657683	2022-06-14 11:29:09
1268370	HAUXW	PRJNA829950	SRP381262	SRR19657684	2022-06-14 11:29:09
1268370	HAUXX	PRJNA829951	SRP381267	SRR19657679	2022-06-14 11:29:09
1268370	HAUXY	PRJNA829952	SRP381266	SRR19657680	2022-06-14 11:29:09
1268370	HAUXZ	PRJNA829953	SRP381265	SRR19657681	2022-06-14 11:29:09
1268370	HAUYA	PRJNA829954	SRP381504	SRR19658037	2022-06-14 11:29:09
1268370	HAUYB	PRJNA829955	SRP381505	SRR19658036	2022-06-14 11:29:09
1268370	HAUYC	PRJNA829956	SRP381506	SRR19658035	2022-06-14 11:29:09
1268370	HAUYG	PRJNA828753	SRP381503	SRR19658038	2022-06-14 11:29:09
1268370	HAUYH	PRJNA828754	SRP381502	SRR19658039	2022-06-14 11:29:09
1268370	HAUYN	PRJNA828755	SRP381500	SRR19658041	2022-06-14 11:29:09
1268370	HAUYO	PRJNA828756	SRP381501	SRR19658040	2022-06-14 11:29:09
1268370	HAUYP	PRJNA828757	SRP381512	SRR19658029	2022-06-14 11:29:09
1268370	HAUYS	PRJNA828758	SRP381513	SRR19658028	2022-06-14 11:29:09
1268370	HAUYT	PRJNA828759	SRP381510	SRR19658031	2022-06-14 11:29:09
1268370	HAUYW	PRJNA828761	SRP381511	SRR19658030	2022-06-14 11:29:09
1268370	HAUYX	PRJNA828762	SRP381507	SRR19658034	2022-06-14 11:29:09
1268370	HAUYY	PRJNA828763	SRP381508	SRR19658033	2022-06-14 11:29:09
1268370	HAUYZ	PRJNA828764	SRP381509	SRR19658032	2022-06-14 11:29:09
1268370	HAUZB	PRJNA828766	SRP381750	SRR19658149	2022-06-14 11:29:09
1268370	HAUZC	PRJNA828767	SRP381749	SRR19658150	2022-06-14 11:29:09
1268370	HAUZG	PRJNA828768	SRP381747	SRR19658151	2022-06-14 11:29:09
1268370	HAUZH	PRJNA828769	SRP381178	SRR19657768	2022-06-14 11:29:09
1268370	HAUZN	PRJNA828770	SRP381177	SRR19657769	2022-06-14 11:29:09
1268370	HAUZO	PRJNA828771	SRP381751	SRR19657770	2022-06-14 11:29:09
1268370	HAUZS	PRJNA828773	SRP381181	SRR19657765	2022-06-14 11:29:09
1268370	HAUZT	PRJNA828774	SRP381179	SRR19657767	2022-06-14 11:29:09
1268370	HAUZW	PRJNA828776	SRP381180	SRR19657766	2022-06-14 11:29:09
1268370	HAUZX	PRJNA828777	SRP381183	SRR19657763	2022-06-14 11:29:09
1268370	HAUZY	PRJNA828778	SRP381182	SRR19657764	2022-06-14 11:29:09
1268370	HAUZZ	PRJNA828779	SRP381184	SRR19657762	2022-06-14 11:29:09
1268370	HAWAA	PRJNA828780	SRP380632	SRR19657125	2022-06-14 11:29:09
1268370	HAWAB	PRJNA828781	SRP380622	SRR19657135	2022-06-14 11:29:09
1268370	HAWAC	PRJNA828782	SRP380836	SRR19657516	2022-06-14 11:29:09
1268370	HAWAG	PRJNA828783	SRP380639	SRR19657118	2022-06-14 11:29:09
1268370	HAWAN	PRJNA828785	SRP380833	SRR19657519	2022-06-14 11:29:09
1268370	HAWAO	PRJNA828786	SRP380834	SRR19657518	2022-06-14 11:29:09
1268370	HAWAP	PRJNA828787	SRP381603	SRR19657938	2022-06-14 11:29:09
1268370	HAWAS	PRJNA828788	SRP381601	SRR19657940	2022-06-14 11:29:09
1268370	HAWAT	PRJNA828789	SRP380828	SRR19657524	2022-06-14 11:29:09
1268370	HAWAU	PRJNA828790	SRP381606	SRR19657935	2022-06-14 11:29:09
1268370	HAWAW	PRJNA828791	SRP380827	SRR19657525	2022-06-14 11:29:09
1268370	HAWAX	PRJNA828792	SRP380523	SRR19656638	2022-06-14 11:29:09
1268370	HAWAY	PRJNA828793	SRP380524	SRR19656637	2022-06-14 11:29:09
1268370	HAWBA	PRJNA828795	SRP381276	SRR19657669	2022-06-14 11:29:09
1268370	HAWBB	PRJNA828796	SRP381277	SRR19657670	2022-06-14 11:29:09
1268370	HAWBC	PRJNA828797	SRP381275	SRR19657671	2022-06-14 11:29:09
1268370	HAWBG	PRJNA828798	SRP381271	SRR19657675	2022-06-14 11:29:09
1268370	HAWBH	PRJNA828799	SRP381282	SRR19657664	2022-06-14 11:29:09
1268370	HAWBN	PRJNA828800	SRP381279	SRR19657667	2022-06-14 11:29:09
1268370	HAWBO	PRJNA828801	SRP381278	SRR19657668	2022-06-14 11:29:09
1268370	HAWBP	PRJNA828693	SRP381468	SRR19658074	2022-06-14 11:29:09
1268370	HAWBS	PRJNA828694	SRP381287	SRR19657659	2022-06-14 11:29:09
1268370	HAWBT	PRJNA828695	SRP381286	SRR19657660	2022-06-14 11:29:09
1268370	HAWBU	PRJNA828696	SRP381285	SRR19657661	2022-06-14 11:29:09
1268370	HAWBW	PRJNA828697	SRP381283	SRR19657663	2022-06-14 11:29:09
1268370	HAWBX	PRJNA828698	SRP381473	SRR19658069	2022-06-14 11:29:09
1268370	HAWBZ	PRJNA828700	SRP381471	SRR19658071	2022-06-14 11:29:09
1268370	HAWCA	PRJNA828701	SRP380235	SRR19656926	2022-06-14 11:29:09
1268370	HAWCB	PRJNA828702	SRP380236	SRR19656925	2022-06-14 11:29:09
1268370	HAWCC	PRJNA828703	SRP381551	SRR19657990	2022-06-14 11:29:09
1268370	HAWCG	PRJNA828704	SRP381552	SRR19657989	2022-06-14 11:29:09
1268370	HAWCH	PRJNA828705	SRP380240	SRR19656921	2022-06-14 11:29:09
1268370	HAWCN	PRJNA828706	SRP380245	SRR19656916	2022-06-14 11:29:09
1268370	HAWCO	PRJNA828707	SRP380247	SRR19656915	2022-06-14 11:29:09
1268370	HAWCP	PRJNA828708	SRP381364	SRR19657582	2022-06-14 11:29:09
1268370	HAWCS	PRJNA828709	SRP380250	SRR19656911	2022-06-14 11:29:09
1268370	HAWCT	PRJNA828710	SRP380251	SRR19656910	2022-06-14 11:29:09
1268370	HAWCU	PRJNA828711	SRP380252	SRR19656909	2022-06-14 11:29:09
1268370	HAWCW	PRJNA828712	SRP380253	SRR19656908	2022-06-14 11:29:09
1268370	HAWCX	PRJNA828713	SRP380254	SRR19656907	2022-06-14 11:29:09
1268370	HAWCY	PRJNA828714	SRP380255	SRR19656906	2022-06-14 11:29:09
1268370	HAWCZ	PRJNA828715	SRP380256	SRR19656905	2022-06-14 11:29:09
1268370	HAWGA	PRJNA828716	SRP381158	SRR19657788	2022-06-14 11:29:09
1268370	HAWGB	PRJNA828717	SRP381159	SRR19657787	2022-06-14 11:29:09
1268370	HAWGC	PRJNA828718	SRP380437	SRR19656724	2022-06-14 11:29:09
1268370	HAWGG	PRJNA828719	SRP380434	SRR19656726	2022-06-14 11:29:09
1268370	HAWGH	PRJNA828720	SRP381063	SRR19656730	2022-06-14 11:29:09
1268370	HAWGN	PRJNA828721	SRP381064	SRR19657289	2022-06-14 11:29:09
1268370	HAWGO	PRJNA828722	SRP381150	SRR19657796	2022-06-14 11:29:09
1268370	HAWGP	PRJNA828723	SRP381060	SRR19657292	2022-06-14 11:29:09
1268370	HAWGS	PRJNA828724	SRP380814	SRR19656943	2022-06-14 11:29:09
1268370	HAWGT	PRJNA828725	SRP380808	SRR19656949	2022-06-14 11:29:09
1268370	HAWGU	PRJNA828726	SRP380809	SRR19656948	2022-06-14 11:29:09
1268370	HAWGW	PRJNA828727	SRP380811	SRR19656946	2022-06-14 11:29:09
1268370	HAWGX	PRJNA828728	SRP380806	SRR19656951	2022-06-14 11:29:09
1268370	HAWGY	PRJNA828802	SRP381056	SRR19657296	2022-06-14 11:29:09
1268370	HAWHC	PRJNA828806	SRP381625	SRR19657916	2022-06-14 11:29:09
1268370	HAWHG	PRJNA828807	SRP381626	SRR19657915	2022-06-14 11:29:09
1268370	HAWHH	PRJNA828808	SRP381627	SRR19657914	2022-06-14 11:29:09
1268370	HAWHN	PRJNA828815	SRP381629	SRR19657912	2022-06-14 11:29:09
1268370	HAWHO	PRJNA828816	SRP381628	SRR19657913	2022-06-14 11:29:09
1268370	HAWHT	PRJNA828819	SRP381620	SRR19657921	2022-06-14 11:29:09
1268370	HAWHU	PRJNA828820	SRP381619	SRR19657922	2022-06-14 11:29:09
1268370	HAWHW	PRJNA828821	SRP381621	SRR19657920	2022-06-14 11:29:09
1268370	HAWHX	PRJNA828822	SRP381623	SRR19657918	2022-06-14 11:29:09
1268370	HAWHY	PRJNA828823	SRP381622	SRR19657919	2022-06-14 11:29:09
1268370	HAWHZ	PRJNA828824	SRP381624	SRR19657917	2022-06-14 11:29:09
1268370	HAWNA	PRJNA828825	SRP381403	SRR19657543	2022-06-14 11:29:09
1268370	HAWNB	PRJNA828826	SRP381402	SRR19657544	2022-06-14 11:29:09
1268370	HAWNC	PRJNA828827	SRP381401	SRR19657545	2022-06-14 11:29:09
1268370	HAWNG	PRJNA828828	SRP381514	SRR19658027	2022-06-14 11:29:09
1268370	HAWNH	PRJNA828829	SRP380373	SRR19656788	2022-06-14 11:29:09
1268370	HAWNN	PRJNA828830	SRP380375	SRR19657546	2022-06-14 11:29:09
1268370	HAWNO	PRJNA828831	SRP380374	SRR19656787	2022-06-14 11:29:09
1268370	HAWNP	PRJNA828832	SRP381414	SRR19657532	2022-06-14 11:29:09
1268370	HAWNS	PRJNA828833	SRP381413	SRR19657534	2022-06-14 11:29:09
1268370	HAWNT	PRJNA828834	SRP380588	SRR19657169	2022-06-14 11:29:09
1268370	HAWNU	PRJNA828835	SRP381416	SRR19657529	2022-06-14 11:29:09
1268370	HAWNW	PRJNA828836	SRP381415	SRR19657531	2022-06-14 11:29:09
1268370	HAWNX	PRJNA828837	SRP381410	SRR19657536	2022-06-14 11:29:09
1268370	HAWNY	PRJNA828838	SRP381409	SRR19657537	2022-06-14 11:29:09
1268370	HAWNZ	PRJNA828839	SRP381408	SRR19657538	2022-06-14 11:29:09
1268370	HAWOA	PRJNA828840	SRP380617	SRR19657140	2022-06-14 11:29:09
1268370	HAWOB	PRJNA828841	SRP380618	SRR19657139	2022-06-14 11:29:09
1268370	HAWOC	PRJNA828842	SRP380619	SRR19657138	2022-06-14 11:29:09
1268370	HAWOH	PRJNA828844	SRP380954	SRR19657398	2022-06-14 11:29:09
1268370	HAWON	PRJNA828845	SRP380620	SRR19657400	2022-06-14 11:29:09
1268370	HAWOO	PRJNA828846	SRP380953	SRR19657399	2022-06-14 11:29:09
1268370	HAWOP	PRJNA828847	SRP380612	SRR19657145	2022-06-14 11:29:09
1268370	HAWOS	PRJNA828848	SRP380613	SRR19657144	2022-06-14 11:29:09
1268370	HAWOT	PRJNA828849	SRP380608	SRR19657148	2022-06-14 11:29:09
1268370	HAWOU	PRJNA828850	SRP380610	SRR19657147	2022-06-14 11:29:09
1268370	HAWOW	PRJNA828851	SRP380611	SRR19657146	2022-06-14 11:29:09
1268370	HAWOX	PRJNA828852	SRP380614	SRR19657143	2022-06-14 11:29:09
1268370	HAWOY	PRJNA828853	SRP380615	SRR19657142	2022-06-14 11:29:09
1268370	HAWOZ	PRJNA828854	SRP380616	SRR19657141	2022-06-14 11:29:09
1268370	HAWPA	PRJNA828855	SRP380494	SRR19656666	2022-06-14 11:29:09
1268370	HAWPB	PRJNA828856	SRP380497	SRR19656664	2022-06-14 11:29:09
1268370	HAWPC	PRJNA828857	SRP380496	SRR19656665	2022-06-14 11:29:09
1268370	HAWPG	PRJNA828858	SRP380498	SRR19656663	2022-06-14 11:29:09
1268370	HAWPH	PRJNA828859	SRP380492	SRR19656668	2022-06-14 11:29:09
1268370	HAWPN	PRJNA828860	SRP380495	SRR19656667	2022-06-14 11:29:09
1268370	HAWPP	PRJNA828862	SRP380502	SRR19656659	2022-06-14 11:29:09
1268370	HAWPT	PRJNA828864	SRP380504	SRR19656657	2022-06-14 11:29:09
1268370	HAWPU	PRJNA828865	SRP380503	SRR19656658	2022-06-14 11:29:09
1268370	HAWPW	PRJNA828866	SRP380505	SRR19656656	2022-06-14 11:29:09
1268370	HAWPX	PRJNA828867	SRP380500	SRR19656661	2022-06-14 11:29:09
1268370	HAWPY	PRJNA828868	SRP380499	SRR19656662	2022-06-14 11:29:09
1268370	HAWPZ	PRJNA828869	SRP380501	SRR19656660	2022-06-14 11:29:09
1268370	HAWSB	PRJNA828871	SRP381453	SRR19658089	2022-06-14 11:29:09
1268370	HAWSC	PRJNA828872	SRP381454	SRR19658088	2022-06-14 11:29:09
1268370	HAWSG	PRJNA828873	SRP381455	SRR19658087	2022-06-14 11:29:09
1268370	HAWSH	PRJNA828874	SRP381456	SRR19658086	2022-06-14 11:29:09
1268370	HAWSN	PRJNA828875	SRP381457	SRR19658085	2022-06-14 11:29:09
1268370	HAWSO	PRJNA828876	SRP381458	SRR19658084	2022-06-14 11:29:09
1268370	HAWSP	PRJNA828877	SRP381440	SRR19658102	2022-06-14 11:29:09
1268370	HAWSS	PRJNA828878	SRP381441	SRR19658101	2022-06-14 11:29:09
1268370	HAWST	PRJNA828879	SRP381442	SRR19658100	2022-06-14 11:29:09
1268370	HAWSU	PRJNA828880	SRP381443	SRR19658099	2022-06-14 11:29:09
1268370	HAWSW	PRJNA828881	SRP381444	SRR19658098	2022-06-14 11:29:09
1268370	HAWSX	PRJNA828882	SRP381445	SRR19658097	2022-06-14 11:29:09
1268370	HAWSY	PRJNA828729	SRP381446	SRR19658096	2022-06-14 11:29:09
1268370	HAWSZ	PRJNA828730	SRP381447	SRR19658095	2022-06-14 11:29:09
1268370	HAWTA	PRJNA828731	SRP381632	SRR19657909	2022-06-14 11:29:09
1268370	HAWTB	PRJNA828732	SRP381634	SRR19657907	2022-06-14 11:29:09
1268370	HAWTC	PRJNA828733	SRP381633	SRR19657908	2022-06-14 11:29:09
1268370	HAWTG	PRJNA828734	SRP381631	SRR19657910	2022-06-14 11:29:09
1268370	HAWTH	PRJNA828735	SRP381638	SRR19657903	2022-06-14 11:29:09
1268370	HAWTN	PRJNA828736	SRP381637	SRR19657904	2022-06-14 11:29:09
1268370	HAWTO	PRJNA828737	SRP381636	SRR19657905	2022-06-14 11:29:09
1268370	HAWTP	PRJNA828738	SRP380651	SRR19657106	2022-06-14 11:29:09
1268370	HAWTS	PRJNA828739	SRP380652	SRR19657105	2022-06-14 11:29:09
1268370	HAWTT	PRJNA828740	SRP380649	SRR19657108	2022-06-14 11:29:09
1268370	HAWTU	PRJNA828741	SRP381639	SRR19657109	2022-06-14 11:29:09
1268370	HAWTW	PRJNA828742	SRP380650	SRR19657107	2022-06-14 11:29:09
1268370	HAWTX	PRJNA828743	SRP380656	SRR19657101	2022-06-14 11:29:09
1268370	HAWTY	PRJNA828744	SRP380655	SRR19657102	2022-06-14 11:29:09
1268370	HAWTZ	PRJNA828745	SRP380657	SRR19657100	2022-06-14 11:29:09
1268370	HAWUA	PRJNA828746	SRP381049	SRR19657302	2022-06-14 11:29:09
1268370	HAWUB	PRJNA828747	SRP381047	SRR19657304	2022-06-14 11:29:09
1268370	HAWUC	PRJNA828748	SRP381050	SRR19657303	2022-06-14 11:29:09
1268370	HAWUG	PRJNA828749	SRP381048	SRR19657305	2022-06-14 11:29:09
1268370	HAWUH	PRJNA828750	SRP381054	SRR19657299	2022-06-14 11:29:09
1268370	HAWUN	PRJNA828751	SRP381051	SRR19657301	2022-06-14 11:29:09
1268370	HAWUO	PRJNA828752	SRP381052	SRR19657300	2022-06-14 11:29:09
1268370	HAYAT	PRJNA829957	SRP380472	SRR19656689	2022-06-14 11:29:09
1268370	HAYAU	PRJNA829958	SRP380473	SRR19656688	2022-06-14 11:29:09
1268370	HAYAW	PRJNA829959	SRP380474	SRR19656687	2022-06-14 11:29:09
1268370	HAYAX	PRJNA829960	SRP380475	SRR19656686	2022-06-14 11:29:09
1268370	HAYAY	PRJNA829961	SRP380476	SRR19656685	2022-06-14 11:29:09
1268370	HAYAZ	PRJNA829962	SRP380477	SRR19656684	2022-06-14 11:29:09
1268370	HAYBA	PRJNA829963	SRP381023	SRR19657329	2022-06-14 11:29:09
1268370	HAYBC	PRJNA829965	SRP381024	SRR19657328	2022-06-14 11:29:09
1268370	HAYBG	PRJNA829966	SRP381026	SRR19657326	2022-06-14 11:29:09
1268370	HAYBO	PRJNA829969	SRP381022	SRR19657330	2022-06-14 11:29:09
1268370	HAYBP	PRJNA829970	SRP381013	SRR19657339	2022-06-14 11:29:09
1268370	HAYBS	PRJNA829971	SRP381014	SRR19657338	2022-06-14 11:29:09
1268370	HAYBT	PRJNA829972	SRP381016	SRR19657336	2022-06-14 11:29:09
1268370	HAYBU	PRJNA829973	SRP381015	SRR19657337	2022-06-14 11:29:09
1268370	HAYBW	PRJNA829974	SRP381017	SRR19657335	2022-06-14 11:29:09
1268370	HAYBZ	PRJNA829414	SRP380676	SRR19657344	2022-06-14 11:29:09
1268370	HAYCA	PRJNA829415	SRP381643	SRR19657898	2022-06-14 11:29:09
1268370	HAYCB	PRJNA829416	SRP381641	SRR19657900	2022-06-14 11:29:09
1268370	HAYCC	PRJNA829417	SRP381642	SRR19657899	2022-06-14 11:29:09
1268370	HAYCG	PRJNA829418	SRP381645	SRR19657897	2022-06-14 11:29:09
1268370	HAYCH	PRJNA829419	SRP380731	SRR19657026	2022-06-14 11:29:09
1268370	HAYCN	PRJNA829420	SRP380732	SRR19657902	2022-06-14 11:29:09
1268370	HAYCO	PRJNA829421	SRP381640	SRR19657901	2022-06-14 11:29:09
1268370	HAYCP	PRJNA829422	SRP380727	SRR19657030	2022-06-14 11:29:09
1268370	HAYCS	PRJNA829423	SRP380726	SRR19657031	2022-06-14 11:29:09
1268370	HAYCT	PRJNA829424	SRP380729	SRR19657028	2022-06-14 11:29:09
1268370	HAYCU	PRJNA829425	SRP380730	SRR19657027	2022-06-14 11:29:09
1268370	HAYCW	PRJNA829426	SRP380728	SRR19657029	2022-06-14 11:29:09
1268370	HAYCX	PRJNA829427	SRP380724	SRR19657033	2022-06-14 11:29:09
1268370	HAYCY	PRJNA829428	SRP380725	SRR19657032	2022-06-14 11:29:09
1268370	HAYCZ	PRJNA829429	SRP380723	SRR19657034	2022-06-14 11:29:09
1268370	HAYGA	PRJNA829430	SRP380947	SRR19657405	2022-06-14 11:29:09
1268370	HAYGB	PRJNA829431	SRP380945	SRR19657407	2022-06-14 11:29:09
1268370	HAYGC	PRJNA829432	SRP380946	SRR19657406	2022-06-14 11:29:09
1268370	HAYGG	PRJNA829433	SRP380943	SRR19657409	2022-06-14 11:29:09
1268370	HAYGH	PRJNA829434	SRP380950	SRR19657402	2022-06-14 11:29:09
1268370	HAYGN	PRJNA829435	SRP380948	SRR19657404	2022-06-14 11:29:09
1268370	HAYGO	PRJNA829436	SRP380949	SRR19657403	2022-06-14 11:29:09
1268370	HAYGP	PRJNA829437	SRP380939	SRR19657413	2022-06-14 11:29:09
1268370	HAYGS	PRJNA829438	SRP380938	SRR19657414	2022-06-14 11:29:09
1268370	HAYGU	PRJNA829440	SRP380937	SRR19657415	2022-06-14 11:29:09
1268370	HAYGW	PRJNA829441	SRP380936	SRR19657416	2022-06-14 11:29:09
1268370	HAYGX	PRJNA829442	SRP380941	SRR19657411	2022-06-14 11:29:09
1268370	HAYGY	PRJNA829443	SRP380942	SRR19657410	2022-06-14 11:29:09
1268370	HAYGZ	PRJNA829444	SRP380940	SRR19657412	2022-06-14 11:29:09
1268370	HAYHA	PRJNA829445	SRP381369	SRR19657577	2022-06-14 11:29:09
1268370	HAYHB	PRJNA829446	SRP381368	SRR19657578	2022-06-14 11:29:09
1268370	HAYHC	PRJNA829447	SRP381367	SRR19657579	2022-06-14 11:29:09
1268370	HAYHW	PRJNA829456	SRP381366	SRR19657580	2022-06-14 11:29:09
1268370	HAYHY	PRJNA829458	SRP381365	SRR19657581	2022-06-14 11:29:09
1268370	HAYNA	PRJNA829460	SRP380510	SRR19656651	2022-06-14 11:29:09
1268370	HAYNB	PRJNA829461	SRP380512	SRR19656649	2022-06-14 11:29:09
1268370	HAYNC	PRJNA829462	SRP380511	SRR19656650	2022-06-14 11:29:09
1268370	HAYNG	PRJNA829463	SRP380509	SRR19656652	2022-06-14 11:29:09
1268370	HAYNH	PRJNA829464	SRP380508	SRR19656653	2022-06-14 11:29:09
1268370	HAYNN	PRJNA829465	SRP380507	SRR19656654	2022-06-14 11:29:09
1268370	HAYNO	PRJNA829466	SRP380506	SRR19656655	2022-06-14 11:29:09
1268370	HAYNS	PRJNA829468	SRP380762	SRR19656995	2022-06-14 11:29:09
1268370	HAYNT	PRJNA829469	SRP380514	SRR19656997	2022-06-14 11:29:09
1268370	HAYNU	PRJNA829470	SRP380515	SRR19656647	2022-06-14 11:29:09
1268370	HAYNW	PRJNA829471	SRP380761	SRR19656996	2022-06-14 11:29:09
1268370	HAYNZ	PRJNA829474	SRP380513	SRR19656648	2022-06-14 11:29:09
1268370	HAYOC	PRJNA829477	SRP380795	SRR19656962	2022-06-14 11:29:09
1268370	HAYOH	PRJNA829479	SRP380794	SRR19656963	2022-06-14 11:29:09
1268370	HAYON	PRJNA829480	SRP380792	SRR19656965	2022-06-14 11:29:09
1268370	HAYOO	PRJNA829481	SRP380793	SRR19656964	2022-06-14 11:29:09
1268370	HAYOP	PRJNA829482	SRP380802	SRR19656955	2022-06-14 11:29:09
1268370	HAYOS	PRJNA829483	SRP380801	SRR19656956	2022-06-14 11:29:09
1268370	HAYOT	PRJNA829484	SRP380800	SRR19656957	2022-06-14 11:29:09
1268370	HAYOW	PRJNA829107	SRP380799	SRR19656958	2022-06-14 11:29:09
1268370	HAYOX	PRJNA829108	SRP380798	SRR19656960	2022-06-14 11:29:09
1268370	HAYOY	PRJNA829109	SRP380797	SRR19656959	2022-06-14 11:29:09
1268370	HAYOZ	PRJNA829110	SRP380796	SRR19656961	2022-06-14 11:29:09
1268370	HAYPA	PRJNA829111	SRP380670	SRR19657087	2022-06-14 11:29:09
1268370	HAYPB	PRJNA829112	SRP380669	SRR19657088	2022-06-14 11:29:09
1268370	HAYPC	PRJNA829113	SRP380668	SRR19657089	2022-06-14 11:29:09
1268370	HAYPG	PRJNA829114	SRP380666	SRR19657091	2022-06-14 11:29:09
1268370	HAYPH	PRJNA829115	SRP380674	SRR19657083	2022-06-14 11:29:09
1268370	HAYPO	PRJNA829117	SRP380672	SRR19657085	2022-06-14 11:29:09
1268370	HAYPP	PRJNA829118	SRP380662	SRR19657095	2022-06-14 11:29:09
1268370	HAYPS	PRJNA829119	SRP380661	SRR19657096	2022-06-14 11:29:09
1268370	HAYPT	PRJNA829120	SRP380660	SRR19657097	2022-06-14 11:29:09
1268370	HAYPU	PRJNA829121	SRP380659	SRR19657098	2022-06-14 11:29:09
1268370	HAYPW	PRJNA829122	SRP380658	SRR19657099	2022-06-14 11:29:09
1268370	HAYPX	PRJNA829123	SRP380665	SRR19657092	2022-06-14 11:29:09
1268370	HAYPY	PRJNA829124	SRP380664	SRR19657093	2022-06-14 11:29:09
1268370	HAYPZ	PRJNA829125	SRP380663	SRR19657094	2022-06-14 11:29:09
1268370	HAYSA	PRJNA829127	SRP380637	SRR19657120	2022-06-14 11:29:09
1268370	HAYSB	PRJNA829128	SRP380636	SRR19657122	2022-06-14 11:29:09
1268370	HAYSC	PRJNA829129	SRP380635	SRR19657121	2022-06-14 11:29:09
1268370	HAYSG	PRJNA829130	SRP380638	SRR19657119	2022-06-14 11:29:09
1268370	HAYSH	PRJNA829131	SRP380631	SRR19657126	2022-06-14 11:29:09
1268370	HAYSN	PRJNA829132	SRP380633	SRR19657124	2022-06-14 11:29:09
1268370	HAYSO	PRJNA829133	SRP380634	SRR19657123	2022-06-14 11:29:09
1268370	HAYSP	PRJNA830123	SRP380644	SRR19657113	2022-06-14 11:29:09
1268370	HAYSS	PRJNA830124	SRP380643	SRR19657114	2022-06-14 11:29:09
1268370	HAYST	PRJNA830125	SRP380646	SRR19657111	2022-06-14 11:29:09
1268370	HAYSU	PRJNA830126	SRP380647	SRR19657110	2022-06-14 11:29:09
1268370	HAYSW	PRJNA830127	SRP380645	SRR19657112	2022-06-14 11:29:09
1268370	HAYSX	PRJNA830128	SRP380641	SRR19657116	2022-06-14 11:29:09
1268370	HAYSY	PRJNA830129	SRP380642	SRR19657115	2022-06-14 11:29:09
1268370	HAYSZ	PRJNA830130	SRP380640	SRR19657117	2022-06-14 11:29:09
1268370	HAYTA	PRJNA830131	SRP381371	SRR19656898	2022-06-14 11:29:09
1268370	HAYTB	PRJNA830132	SRP381372	SRR19657575	2022-06-14 11:29:09
1268370	HAYTC	PRJNA830133	SRP381370	SRR19657576	2022-06-14 11:29:09
1268370	HAYTG	PRJNA830134	SRP380264	SRR19656897	2022-06-14 11:29:09
1268370	HAYTH	PRJNA830135	SRP380265	SRR19656896	2022-06-14 11:29:09
1268370	HAYTN	PRJNA830136	SRP380267	SRR19656894	2022-06-14 11:29:09
1268370	HAYTO	PRJNA830137	SRP380266	SRR19656895	2022-06-14 11:29:09
1268370	HAYTP	PRJNA830138	SRP380269	SRR19656892	2022-06-14 11:29:09
1268370	HAYTS	PRJNA830139	SRP380268	SRR19656893	2022-06-14 11:29:09
1268370	HAYTT	PRJNA830140	SRP380272	SRR19656889	2022-06-14 11:29:09
1268370	HAYTU	PRJNA830141	SRP380271	SRR19656890	2022-06-14 11:29:09
1268370	HAYTW	PRJNA830142	SRP380270	SRR19656891	2022-06-14 11:29:09
1268370	HAYTX	PRJNA830143	SRP380275	SRR19656886	2022-06-14 11:29:09
1268370	HAYTY	PRJNA830144	SRP380274	SRR19656887	2022-06-14 11:29:09
1268370	HAYTZ	PRJNA830145	SRP380273	SRR19656888	2022-06-14 11:29:09
1268370	HAYUA	PRJNA830146	SRP381568	SRR19657972	2022-06-14 11:29:09
1268370	HAYUB	PRJNA830147	SRP381570	SRR19657971	2022-06-14 11:29:09
1268370	HAYUC	PRJNA830148	SRP381571	SRR19657970	2022-06-14 11:29:09
1268370	HAYUG	PRJNA830149	SRP381569	SRR19657973	2022-06-14 11:29:09
1268370	HAYUH	PRJNA830150	SRP381567	SRR19657974	2022-06-14 11:29:09
1268370	HAYUO	PRJNA830152	SRP381566	SRR19657975	2022-06-14 11:29:09
1268370	HAYUP	PRJNA830153	SRP381578	SRR19657963	2022-06-14 11:29:09
1268370	HAYUS	PRJNA830154	SRP381579	SRR19657962	2022-06-14 11:29:09
1268370	HAYUT	PRJNA830155	SRP381575	SRR19657966	2022-06-14 11:29:09
1268370	HAYUU	PRJNA830156	SRP381576	SRR19657965	2022-06-14 11:29:09
1268370	HAYUW	PRJNA830157	SRP381577	SRR19657964	2022-06-14 11:29:09
1268370	HAYUX	PRJNA830158	SRP381572	SRR19657969	2022-06-14 11:29:09
1268370	HAYUY	PRJNA830159	SRP381573	SRR19657968	2022-06-14 11:29:09
1268370	HAYUZ	PRJNA830160	SRP381574	SRR19657967	2022-06-14 11:29:09
1268370	HAYWA	PRJNA830161	SRP381518	SRR19658023	2022-06-14 11:29:09
1268370	HAYWB	PRJNA830162	SRP381516	SRR19658025	2022-06-14 11:29:09
1268370	HAYWC	PRJNA830163	SRP381517	SRR19658024	2022-06-14 11:29:09
1268370	HAYWG	PRJNA830164	SRP381515	SRR19658026	2022-06-14 11:29:09
1268370	HAYWN	PRJNA830166	SRP381519	SRR19658022	2022-06-14 11:29:09
1268370	HAYWO	PRJNA830169	SRP381520	SRR19658021	2022-06-14 11:29:09
1268370	HAYWP	PRJNA830170	SRP381524	SRR19658017	2022-06-14 11:29:09
1268370	HAYWT	PRJNA830172	SRP381522	SRR19658019	2022-06-14 11:29:09
1268370	HAYWU	PRJNA830173	SRP381523	SRR19658018	2022-06-14 11:29:09
1268370	HAYWW	PRJNA830174	SRP381521	SRR19658020	2022-06-14 11:29:09
1268370	HAYWY	PRJNA830176	SRP381526	SRR19658015	2022-06-14 11:29:09
1268370	HAYWZ	PRJNA830177	SRP381525	SRR19658016	2022-06-14 11:29:09
1268370	HAYXA	PRJNA830178	SRP380870	SRR19657482	2022-06-14 11:29:09
1268370	HAYXB	PRJNA830179	SRP380869	SRR19657483	2022-06-14 11:29:09
1268370	HAYXC	PRJNA830180	SRP381496	SRR19657484	2022-06-14 11:29:09
1268370	HAYXG	PRJNA830181	SRP381494	SRR19658048	2022-06-14 11:29:09
1268370	HAYXH	PRJNA830182	SRP381493	SRR19658049	2022-06-14 11:29:09
1268370	HAYXN	PRJNA830183	SRP381491	SRR19658050	2022-06-14 11:29:09
1268370	HAYXO	PRJNA830184	SRP381492	SRR19658051	2022-06-14 11:29:09
1268370	HAYXP	PRJNA830185	SRP380876	SRR19657476	2022-06-14 11:29:09
1268370	HAYXS	PRJNA830186	SRP380874	SRR19657477	2022-06-14 11:29:09
1268370	HAYXT	PRJNA830187	SRP380875	SRR19657478	2022-06-14 11:29:09
1268370	HAYXU	PRJNA830188	SRP380873	SRR19657479	2022-06-14 11:29:09
1268370	HAYXW	PRJNA830189	SRP380872	SRR19657480	2022-06-14 11:29:09
1268370	HAYXX	PRJNA830190	SRP380871	SRR19657481	2022-06-14 11:29:09
1268370	HAYYB	PRJNA830082	SRP381291	SRR19657655	2022-06-14 11:29:09
1268370	HAYYC	PRJNA830083	SRP381292	SRR19657654	2022-06-14 11:29:09
1268370	HAYYG	PRJNA830084	SRP381293	SRR19657653	2022-06-14 11:29:09
1268370	HAYYH	PRJNA830085	SRP380923	SRR19657429	2022-06-14 11:29:09
1268370	HAYYN	PRJNA830088	SRP381289	SRR19657657	2022-06-14 11:29:09
1268370	HAYYO	PRJNA830089	SRP381290	SRR19657656	2022-06-14 11:29:09
1268370	HAYYP	PRJNA830090	SRP381298	SRR19657648	2022-06-14 11:29:09
1268370	HAYYS	PRJNA830092	SRP381299	SRR19657647	2022-06-14 11:29:09
1268370	HAYYT	PRJNA830093	SRP381300	SRR19657646	2022-06-14 11:29:09
1268370	HAYYU	PRJNA830094	SRP381301	SRR19657645	2022-06-14 11:29:09
1268370	HAYYW	PRJNA830095	SRP381302	SRR19657644	2022-06-14 11:29:09
1268370	HAYYX	PRJNA830096	SRP381294	SRR19657652	2022-06-14 11:29:09
1268370	HAYYY	PRJNA830097	SRP381295	SRR19657651	2022-06-14 11:29:09
1268370	HAYYZ	PRJNA830098	SRP381296	SRR19657650	2022-06-14 11:29:09
1268370	HAYZA	PRJNA830099	SRP380853	SRR19657499	2022-06-14 11:29:09
1268370	HAYZB	PRJNA830100	SRP381207	SRR19657739	2022-06-14 11:29:09
1268370	HAYZC	PRJNA830101	SRP381206	SRR19657740	2022-06-14 11:29:09
1268370	HAYZG	PRJNA830102	SRP381208	SRR19657738	2022-06-14 11:29:09
1268370	HAYZH	PRJNA830103	SRP381210	SRR19657736	2022-06-14 11:29:09
1268370	HAYZN	PRJNA830104	SRP380906	SRR19657446	2022-06-14 11:29:09
1268370	HAYZO	PRJNA830105	SRP381214	SRR19657732	2022-06-14 11:29:09
1268370	HAYZP	PRJNA830106	SRP381216	SRR19657729	2022-06-14 11:29:09
1268370	HAYZS	PRJNA830107	SRP381218	SRR19657728	2022-06-14 11:29:09
1268370	HAYZT	PRJNA830108	SRP381220	SRR19657726	2022-06-14 11:29:09
1268370	HAYZU	PRJNA830109	SRP381219	SRR19657727	2022-06-14 11:29:09
1268370	HAYZW	PRJNA830110	SRP381221	SRR19657725	2022-06-14 11:29:09
1268370	HAYZX	PRJNA830111	SRP381224	SRR19657722	2022-06-14 11:29:09
1268370	HAYZY	PRJNA830112	SRP381223	SRR19657723	2022-06-14 11:29:09
1268370	HAYZZ	PRJNA830113	SRP381226	SRR19657720	2022-06-14 11:29:09
1268370	HAZAB	PRJNA830115	SRP380464	SRR19656698	2022-06-14 11:29:09
1268370	HAZAC	PRJNA830116	SRP380461	SRR19656699	2022-06-14 11:29:09
1268370	HAZAG	PRJNA830117	SRP380463	SRR19656697	2022-06-14 11:29:09
1268370	HAZAH	PRJNA830118	SRP380465	SRR19656696	2022-06-14 11:29:09
1268370	HAZAN	PRJNA830119	SRP380467	SRR19656694	2022-06-14 11:29:09
1268370	HAZAO	PRJNA830120	SRP380466	SRR19656695	2022-06-14 11:29:09
1268370	HAZAP	PRJNA830121	SRP381691	SRR19657850	2022-06-14 11:29:09
1268370	HAZAS	PRJNA830122	SRP381690	SRR19657851	2022-06-14 11:29:09
1268370	HAZAT	PRJNA829053	SRP381694	SRR19657847	2022-06-14 11:29:09
1268370	HAZAU	PRJNA829054	SRP381693	SRR19657848	2022-06-14 11:29:09
1268370	HAZAW	PRJNA829055	SRP381692	SRR19657849	2022-06-14 11:29:09
1268370	HAZAX	PRJNA829056	SRP380462	SRR19656700	2022-06-14 11:29:09
1268370	HAZAY	PRJNA829057	SRP380460	SRR19656701	2022-06-14 11:29:09
1268370	HAZAZ	PRJNA829058	SRP381695	SRR19656702	2022-06-14 11:29:09
1268370	HAZBA	PRJNA829059	SRP381117	SRR19657235	2022-06-14 11:29:09
1268370	HAZBB	PRJNA829060	SRP381114	SRR19657238	2022-06-14 11:29:09
1268370	HAZBC	PRJNA829061	SRP381115	SRR19657237	2022-06-14 11:29:09
1268370	HAZBG	PRJNA829062	SRP381113	SRR19657239	2022-06-14 11:29:09
1268370	HAZBH	PRJNA829063	SRP381669	SRR19657871	2022-06-14 11:29:09
1268370	HAZBN	PRJNA829064	SRP381118	SRR19657234	2022-06-14 11:29:09
1268370	HAZBO	PRJNA829065	SRP381119	SRR19657233	2022-06-14 11:29:09
1268370	HAZBP	PRJNA829066	SRP381107	SRR19657245	2022-06-14 11:29:09
1268370	HAZBS	PRJNA829067	SRP381106	SRR19657246	2022-06-14 11:29:09
1268370	HAZBT	PRJNA829068	SRP381104	SRR19657248	2022-06-14 11:29:09
1268370	HAZBU	PRJNA829069	SRP381105	SRR19657247	2022-06-14 11:29:09
1268370	HAZBW	PRJNA829070	SRP381103	SRR19657249	2022-06-14 11:29:09
1268370	HAZBX	PRJNA829071	SRP381111	SRR19657241	2022-06-14 11:29:09
1268370	HAZBY	PRJNA829072	SRP381112	SRR19657240	2022-06-14 11:29:09
1268370	HAZBZ	PRJNA829073	SRP381109	SRR19657243	2022-06-14 11:29:09
1268370	HAZCA	PRJNA829074	SRP380420	SRR19656741	2022-06-14 11:29:09
1268370	HAZCB	PRJNA829075	SRP380423	SRR19656739	2022-06-14 11:29:09
1268370	HAZCC	PRJNA829076	SRP380421	SRR19656740	2022-06-14 11:29:09
1268370	HAZCG	PRJNA829077	SRP380419	SRR19656742	2022-06-14 11:29:09
1268370	HAZCH	PRJNA829078	SRP380426	SRR19656735	2022-06-14 11:29:09
1268370	HAZCN	PRJNA829079	SRP380425	SRR19656736	2022-06-14 11:29:09
1268370	HAZCO	PRJNA829080	SRP380424	SRR19656737	2022-06-14 11:29:09
1268370	HAZCP	PRJNA829081	SRP380413	SRR19656748	2022-06-14 11:29:09
1268370	HAZCS	PRJNA829082	SRP380414	SRR19656747	2022-06-14 11:29:09
1268370	HAZCT	PRJNA829083	SRP380411	SRR19656751	2022-06-14 11:29:09
1268370	HAZCU	PRJNA829084	SRP380408	SRR19656752	2022-06-14 11:29:09
1268370	HAZCW	PRJNA829085	SRP380410	SRR19656750	2022-06-14 11:29:09
1268370	HAZCX	PRJNA829086	SRP380417	SRR19656744	2022-06-14 11:29:09
1268370	HAZCY	PRJNA829087	SRP380416	SRR19656745	2022-06-14 11:29:09
1268370	HAZCZ	PRJNA829088	SRP380418	SRR19656743	2022-06-14 11:29:09
1268370	HAZGA	PRJNA829089	SRP381134	SRR19657812	2022-06-14 11:29:09
1268370	HAZGB	PRJNA829090	SRP381136	SRR19657810	2022-06-14 11:29:09
1268370	HAZGC	PRJNA829091	SRP381135	SRR19657811	2022-06-14 11:29:09
1268370	HAZGG	PRJNA829092	SRP381137	SRR19657809	2022-06-14 11:29:09
1268370	HAZGH	PRJNA829093	SRP381131	SRR19657815	2022-06-14 11:29:09
1268370	HAZGN	PRJNA829094	SRP381133	SRR19657813	2022-06-14 11:29:09
1268370	HAZGO	PRJNA829095	SRP381132	SRR19657814	2022-06-14 11:29:09
1268370	HAZGS	PRJNA829097	SRP381127	SRR19657819	2022-06-14 11:29:09
1268370	HAZGT	PRJNA829098	SRP381129	SRR19657817	2022-06-14 11:29:09
1268370	HAZGU	PRJNA829099	SRP381128	SRR19657818	2022-06-14 11:29:09
1268370	HAZGW	PRJNA829100	SRP381130	SRR19657816	2022-06-14 11:29:09
1268370	HAZGX	PRJNA829101	SRP381125	SRR19657821	2022-06-14 11:29:09
1268370	HAZGY	PRJNA829102	SRP381124	SRR19657822	2022-06-14 11:29:09
1268370	HAZGZ	PRJNA829103	SRP381126	SRR19657820	2022-06-14 11:29:09
1268370	HAZHA	PRJNA829104	SRP380364	SRR19656797	2022-06-14 11:29:09
1268370	HAZHB	PRJNA829105	SRP380542	SRR19657215	2022-06-14 11:29:09
1268370	HAZHC	PRJNA829106	SRP380583	SRR19657174	2022-06-14 11:29:09
1268370	HAZHH	PRJNA829156	SRP380585	SRR19657172	2022-06-14 11:29:09
1268370	HAZHN	PRJNA829157	SRP380584	SRR19657173	2022-06-14 11:29:09
1268370	HAZHO	PRJNA829158	SRP380368	SRR19656793	2022-06-14 11:29:09
1268370	HAZHP	PRJNA829159	SRP380548	SRR19657209	2022-06-14 11:29:09
1268370	HAZHS	PRJNA829160	SRP380363	SRR19656798	2022-06-14 11:29:09
1268370	HAZHT	PRJNA829161	SRP380362	SRR19656799	2022-06-14 11:29:09
1268370	HAZHU	PRJNA829162	SRP380581	SRR19657175	2022-06-14 11:29:09
1268370	HAZHW	PRJNA829163	SRP380582	SRR19657176	2022-06-14 11:29:09
1268370	HAZHX	PRJNA829164	SRP380547	SRR19657210	2022-06-14 11:29:09
1268370	HAZHY	PRJNA829165	SRP380546	SRR19657211	2022-06-14 11:29:09
1268370	HAZHZ	PRJNA829166	SRP380543	SRR19657214	2022-06-14 11:29:09
1268370	HAZNA	PRJNA829167	SRP380996	SRR19657356	2022-06-14 11:29:09
1268370	HAZNB	PRJNA829168	SRP380994	SRR19657358	2022-06-14 11:29:09
1268370	HAZNC	PRJNA829169	SRP380995	SRR19657357	2022-06-14 11:29:09
1268370	HAZNG	PRJNA829170	SRP380997	SRR19657355	2022-06-14 11:29:09
1268370	HAZNH	PRJNA829171	SRP380998	SRR19657354	2022-06-14 11:29:09
1268370	HAZNN	PRJNA829172	SRP380999	SRR19657353	2022-06-14 11:29:09
1268370	HAZNO	PRJNA829173	SRP381000	SRR19657352	2022-06-14 11:29:09
1268370	HAZNP	PRJNA829174	SRP380988	SRR19657364	2022-06-14 11:29:09
1268370	HAZNS	PRJNA829175	SRP380987	SRR19657365	2022-06-14 11:29:09
1268370	HAZNT	PRJNA829181	SRP380989	SRR19657363	2022-06-14 11:29:09
1268370	HAZNU	PRJNA829189	SRP380990	SRR19657362	2022-06-14 11:29:09
1268370	HAZNX	PRJNA829210	SRP380992	SRR19657360	2022-06-14 11:29:09
1268370	HAZNY	PRJNA829213	SRP380993	SRR19657359	2022-06-14 11:29:09
1268370	HAZNZ	PRJNA829214	SRP380991	SRR19657361	2022-06-14 11:29:09
1268370	HAZOA	PRJNA829215	SRP380578	SRR19657179	2022-06-14 11:29:09
1268370	HAZOB	PRJNA829216	SRP380580	SRR19657177	2022-06-14 11:29:09
1268370	HAZOC	PRJNA829217	SRP380579	SRR19657178	2022-06-14 11:29:09
1268370	HAZOG	PRJNA829218	SRP380605	SRR19657152	2022-06-14 11:29:09
1268370	HAZOH	PRJNA829219	SRP380606	SRR19657151	2022-06-14 11:29:09
1268370	HAZON	PRJNA829220	SRP380609	SRR19657149	2022-06-14 11:29:09
1268370	HAZOO	PRJNA829221	SRP380607	SRR19657150	2022-06-14 11:29:09
1268370	HAZOP	PRJNA829222	SRP380571	SRR19657186	2022-06-14 11:29:09
1268370	HAZOS	PRJNA829223	SRP380572	SRR19657185	2022-06-14 11:29:09
1268370	HAZOT	PRJNA829224	SRP380573	SRR19657184	2022-06-14 11:29:09
1268370	HAZOW	PRJNA829226	SRP380574	SRR19657183	2022-06-14 11:29:09
1268370	HAZOX	PRJNA829227	SRP380576	SRR19657181	2022-06-14 11:29:09
1268370	HAZOY	PRJNA829228	SRP380575	SRR19657182	2022-06-14 11:29:09
1268370	HAZOZ	PRJNA829229	SRP380577	SRR19657180	2022-06-14 11:29:09
1268370	HAZPA	PRJNA829230	SRP381092	SRR19657260	2022-06-14 11:29:09
1268370	HAZPB	PRJNA829231	SRP381093	SRR19657259	2022-06-14 11:29:09
1268370	HAZPC	PRJNA829232	SRP381094	SRR19657258	2022-06-14 11:29:09
1268370	HAZPH	PRJNA829234	SRP381091	SRR19657261	2022-06-14 11:29:09
1268370	HAZPN	PRJNA829235	SRP381089	SRR19657263	2022-06-14 11:29:09
1268370	HAZPO	PRJNA829236	SRP381090	SRR19657262	2022-06-14 11:29:09
1268370	HAZPP	PRJNA829237	SRP381100	SRR19657252	2022-06-14 11:29:09
1268370	HAZPS	PRJNA829238	SRP381101	SRR19657251	2022-06-14 11:29:09
1268370	HAZPU	PRJNA829240	SRP381098	SRR19657254	2022-06-14 11:29:09
1268370	HAZPW	PRJNA829241	SRP381099	SRR19657253	2022-06-14 11:29:09
1268370	HAZPX	PRJNA829242	SRP381095	SRR19657257	2022-06-14 11:29:09
1268370	HAZPY	PRJNA829245	SRP381096	SRR19657256	2022-06-14 11:29:09
1268370	HAZPZ	PRJNA829246	SRP381097	SRR19657255	2022-06-14 11:29:09
1268370	HAZSB	PRJNA829326	SRP380855	SRR19657497	2022-06-14 11:29:09
1268370	HAZSC	PRJNA829327	SRP381587	SRR19657954	2022-06-14 11:29:09
1268370	HAZSG	PRJNA829328	SRP381584	SRR19657957	2022-06-14 11:29:09
1268370	HAZSH	PRJNA830051	SRP381593	SRR19657948	2022-06-14 11:29:09
1268370	HAZSN	PRJNA830052	SRP381591	SRR19657949	2022-06-14 11:29:09
1268370	HAZSO	PRJNA830053	SRP381592	SRR19657950	2022-06-14 11:29:09
1268370	HAZSP	PRJNA830054	SRP381270	SRR19657676	2022-06-14 11:29:09
1268370	HAZSS	PRJNA830055	SRP381600	SRR19657941	2022-06-14 11:29:09
1268370	HAZST	PRJNA830056	SRP381596	SRR19657945	2022-06-14 11:29:09
1268370	HAZSU	PRJNA830057	SRP381595	SRR19657946	2022-06-14 11:29:09
1268370	HAZSW	PRJNA830058	SRP381269	SRR19657677	2022-06-14 11:29:09
1268370	HAZSX	PRJNA830059	SRP381475	SRR19658067	2022-06-14 11:29:09
1268370	HAZSY	PRJNA830060	SRP381602	SRR19657939	2022-06-14 11:29:09
1268370	HAZSZ	PRJNA830061	SRP381476	SRR19658066	2022-06-14 11:29:09
1268370	HAZTA	PRJNA830062	SRP381735	SRR19658164	2022-06-14 11:29:09
1268370	HAZTB	PRJNA830063	SRP381736	SRR19658163	2022-06-14 11:29:09
1268370	HAZTC	PRJNA830064	SRP381737	SRR19658162	2022-06-14 11:29:09
1268370	HAZTG	PRJNA830065	SRP381192	SRR19657754	2022-06-14 11:29:09
1268370	HAZTH	PRJNA830066	SRP381193	SRR19657753	2022-06-14 11:29:09
1268370	HAZTN	PRJNA830067	SRP381745	SRR19658154	2022-06-14 11:29:09
1268370	HAZTO	PRJNA830068	SRP381200	SRR19657746	2022-06-14 11:29:09
1268370	HAZTS	PRJNA830070	SRP381725	SRR19658174	2022-06-14 11:29:09
1268370	HAZTT	PRJNA830071	SRP381726	SRR19658173	2022-06-14 11:29:09
1268370	HAZTU	PRJNA830072	SRP381727	SRR19658172	2022-06-14 11:29:09
1268370	HAZTW	PRJNA830073	SRP381748	SRR19658152	2022-06-14 11:29:09
1268370	HAZTX	PRJNA830074	SRP381729	SRR19658170	2022-06-14 11:29:09
1268370	HAZTY	PRJNA830075	SRP381730	SRR19658169	2022-06-14 11:29:09
1268370	HAZTZ	PRJNA830076	SRP381731	SRR19658168	2022-06-14 11:29:09
1268370	HAZUB	PRJNA830078	SRP381152	SRR19657794	2022-06-14 11:29:09
1268370	HAZUC	PRJNA830079	SRP381151	SRR19657795	2022-06-14 11:29:09
1268370	HAZUG	PRJNA830080	SRP380815	SRR19656942	2022-06-14 11:29:09
1268370	HAZUH	PRJNA830081	SRP381160	SRR19657786	2022-06-14 11:29:09
1268370	HAZUS	PRJNA828809	SRP381055	SRR19657297	2022-06-14 11:29:09
1268370	HAZUT	PRJNA828883	SRP381053	SRR19657298	2022-06-14 11:29:09
1268370	HAZUW	PRJNA828885	SRP381259	SRR19657687	2022-06-14 11:29:09
1268370	HAZUZ	PRJNA828888	SRP381061	SRR19657291	2022-06-14 11:29:09
1268370	HAZWA	PRJNA828889	SRP380484	SRR19656677	2022-06-14 11:29:09
1268370	HAZWB	PRJNA828890	SRP380486	SRR19656675	2022-06-14 11:29:09
1268370	HAZWC	PRJNA830256	SRP380485	SRR19656676	2022-06-14 11:29:09
1268370	HAZWG	PRJNA830257	SRP380487	SRR19657846	2022-06-14 11:29:09
1268370	HAZWH	PRJNA830258	SRP380481	SRR19656680	2022-06-14 11:29:09
1268370	HAZWN	PRJNA830259	SRP380483	SRR19656678	2022-06-14 11:29:09
1268370	HAZWO	PRJNA830260	SRP380482	SRR19656679	2022-06-14 11:29:09
1268370	HAZWP	PRJNA830261	SRP381699	SRR19657842	2022-06-14 11:29:09
1268370	HAZWS	PRJNA830262	SRP381700	SRR19657841	2022-06-14 11:29:09
1268370	HAZWT	PRJNA830263	SRP381702	SRR19657839	2022-06-14 11:29:09
1268370	HAZWU	PRJNA830264	SRP381701	SRR19657840	2022-06-14 11:29:09
1268370	HAZWW	PRJNA830265	SRP381703	SRR19657838	2022-06-14 11:29:09
1268370	HAZWX	PRJNA830266	SRP381697	SRR19657844	2022-06-14 11:29:09
1268370	HAZWY	PRJNA830267	SRP381696	SRR19657845	2022-06-14 11:29:09
1268370	HAZWZ	PRJNA830268	SRP381698	SRR19657843	2022-06-14 11:29:09
1268370	HAZXA	PRJNA830269	SRP381554	SRR19657602	2022-06-14 11:29:09
1268370	HAZXB	PRJNA830270	SRP381345	SRR19657601	2022-06-14 11:29:09
1268370	HAZXC	PRJNA830271	SRP381346	SRR19657600	2022-06-14 11:29:09
1268370	HAZXG	PRJNA830272	SRP381553	SRR19657988	2022-06-14 11:29:09
1268370	HAZXH	PRJNA830273	SRP381351	SRR19657595	2022-06-14 11:29:09
1268370	HAZXN	PRJNA830274	SRP381349	SRR19657597	2022-06-14 11:29:09
1268370	HAZXO	PRJNA828629	SRP381350	SRR19657596	2022-06-14 11:29:09
1268370	HAZXP	PRJNA828630	SRP381709	SRR19657832	2022-06-14 11:29:09
1268370	HAZXS	PRJNA828631	SRP381358	SRR19657588	2022-06-14 11:29:09
1268370	HAZXT	PRJNA828632	SRP381353	SRR19657593	2022-06-14 11:29:09
1268370	HAZXU	PRJNA828633	SRP381354	SRR19657592	2022-06-14 11:29:09
1268370	HAZXW	PRJNA828634	SRP381708	SRR19657833	2022-06-14 11:29:09
1268370	HAZXX	PRJNA828635	SRP381360	SRR19657586	2022-06-14 11:29:09
1268370	HAZXY	PRJNA828636	SRP381361	SRR19657585	2022-06-14 11:29:09
1268370	HAZXZ	PRJNA828637	SRP381362	SRR19657584	2022-06-14 11:29:09
1268370	HAZYA	PRJNA828638	SRP380921	SRR19657431	2022-06-14 11:29:09
1268370	HAZYB	PRJNA828639	SRP380920	SRR19657432	2022-06-14 11:29:09
1268370	HAZYC	PRJNA828640	SRP380919	SRR19657433	2022-06-14 11:29:09
1268370	HAZYG	PRJNA828641	SRP380922	SRR19657430	2022-06-14 11:29:09
1268370	HAZYH	PRJNA828642	SRP380916	SRR19657436	2022-06-14 11:29:09
1268370	HAZYN	PRJNA828643	SRP380918	SRR19657434	2022-06-14 11:29:09
1268370	HAZYO	PRJNA828644	SRP380917	SRR19657435	2022-06-14 11:29:09
1268370	HAZYP	PRJNA828645	SRP380914	SRR19657439	2022-06-14 11:29:09
1268370	HAZYS	PRJNA828646	SRP380912	SRR19657440	2022-06-14 11:29:09
1268370	HAZYU	PRJNA828648	SRP380915	SRR19657437	2022-06-14 11:29:09
1268370	HAZYW	PRJNA828649	SRP380913	SRR19657438	2022-06-14 11:29:09
1268370	HAZYX	PRJNA828650	SRP380911	SRR19657441	2022-06-14 11:29:09
1268370	HAZYY	PRJNA828651	SRP380910	SRR19657442	2022-06-14 11:29:09
1268370	HAZYZ	PRJNA828652	SRP380909	SRR19657443	2022-06-14 11:29:09
1268370	HAZZB	PRJNA828654	SRP380851	SRR19657501	2022-06-14 11:29:09
1268370	HAZZC	PRJNA828655	SRP380852	SRR19657500	2022-06-14 11:29:09
1268370	HAZZG	PRJNA828656	SRP380850	SRR19657502	2022-06-14 11:29:09
1268370	HAZZH	PRJNA828657	SRP380849	SRR19657503	2022-06-14 11:29:09
1268370	HAZZN	PRJNA828658	SRP380847	SRR19657505	2022-06-14 11:29:09
1268370	HAZZO	PRJNA828659	SRP380848	SRR19657504	2022-06-14 11:29:09
1268370	HAZZP	PRJNA828660	SRP380846	SRR19657506	2022-06-14 11:29:09
1268370	HAZZS	PRJNA828661	SRP380845	SRR19657507	2022-06-14 11:29:09
1268370	HAZZT	PRJNA828662	SRP380843	SRR19657509	2022-06-14 11:29:09
1268370	HAZZU	PRJNA828663	SRP380844	SRR19657508	2022-06-14 11:29:09
1268370	HAZZW	PRJNA828664	SRP380842	SRR19657510	2022-06-14 11:29:09
1268370	HAZZX	PRJNA828665	SRP380841	SRR19657511	2022-06-14 11:29:09
1268370	HAZZZ	PRJNA828667	SRP381260	SRR19657512	2022-06-14 11:29:09
1268370	HBAAA	PRJNA828668	SRP380337	SRR19656824	2022-06-14 11:29:09
1268370	HBAAB	PRJNA828669	SRP380944	SRR19657408	2022-06-14 11:29:09
1268370	HBAAG	PRJNA828671	SRP380342	SRR19656819	2022-06-14 11:29:09
1268370	HBAAH	PRJNA828672	SRP380344	SRR19656817	2022-06-14 11:29:09
1268370	HBAAN	PRJNA828673	SRP381395	SRR19657551	2022-06-14 11:29:09
1268370	HBAAP	PRJNA828675	SRP381557	SRR19657984	2022-06-14 11:29:09
1268370	HBAAS	PRJNA828676	SRP381558	SRR19657983	2022-06-14 11:29:09
1268370	HBAAT	PRJNA828677	SRP381560	SRR19657981	2022-06-14 11:29:09
1268370	HBAAU	PRJNA828678	SRP381559	SRR19657982	2022-06-14 11:29:09
1268370	HBAAW	PRJNA828679	SRP381561	SRR19657980	2022-06-14 11:29:09
1268370	HBAAX	PRJNA828680	SRP381564	SRR19657977	2022-06-14 11:29:09
1268370	HBAAY	PRJNA828681	SRP381563	SRR19657978	2022-06-14 11:29:09
1268370	HBAAZ	PRJNA828682	SRP381565	SRR19657976	2022-06-14 11:29:09
1268370	HBABA	PRJNA828683	SRP381635	SRR19657906	2022-06-14 11:29:09
1268370	HBABB	PRJNA828684	SRP380377	SRR19656784	2022-06-14 11:29:09
1268370	HBABC	PRJNA828685	SRP380379	SRR19656782	2022-06-14 11:29:09
1268370	HBABH	PRJNA828687	SRP381630	SRR19657911	2022-06-14 11:29:09
1268370	HBABN	PRJNA828688	SRP380648	SRR19656786	2022-06-14 11:29:09
1268370	HBABO	PRJNA828689	SRP380376	SRR19656785	2022-06-14 11:29:09
1268370	HBABP	PRJNA828690	SRP380653	SRR19657104	2022-06-14 11:29:09
1268370	HBABS	PRJNA828691	SRP380654	SRR19657103	2022-06-14 11:29:09
1268370	HBABT	PRJNA828692	SRP380586	SRR19657171	2022-06-14 11:29:09
1268370	HBACA	PRJNA829394	SRP380621	SRR19657136	2022-06-14 11:29:09
1268370	HBACB	PRJNA829395	SRP381611	SRR19657137	2022-06-14 11:29:09
1268370	HBACC	PRJNA829396	SRP381610	SRR19657931	2022-06-14 11:29:09
1268370	HBACG	PRJNA829397	SRP381609	SRR19657932	2022-06-14 11:29:09
1268370	HBACH	PRJNA829398	SRP381608	SRR19657933	2022-06-14 11:29:09
1268370	HBACO	PRJNA829400	SRP381607	SRR19657934	2022-06-14 11:29:09
1268370	HBACP	PRJNA829401	SRP380629	SRR19657127	2022-06-14 11:29:09
1268370	HBACS	PRJNA829402	SRP380630	SRR19657128	2022-06-14 11:29:09
1268370	HBACT	PRJNA829403	SRP380628	SRR19657129	2022-06-14 11:29:09
1268370	HBACU	PRJNA829404	SRP380627	SRR19657130	2022-06-14 11:29:09
1268370	HBACW	PRJNA829407	SRP380626	SRR19657131	2022-06-14 11:29:09
1268370	HBACX	PRJNA829408	SRP380625	SRR19657132	2022-06-14 11:29:09
1268370	HBACY	PRJNA829409	SRP380624	SRR19657133	2022-06-14 11:29:09
1268370	HBACZ	PRJNA829978	SRP380623	SRR19657134	2022-06-14 11:29:09
1268370	HBAGA	PRJNA829979	SRP381315	SRR19657631	2022-06-14 11:29:09
1268370	HBAGB	PRJNA829980	SRP381314	SRR19657632	2022-06-14 11:29:09
1268370	HBAGC	PRJNA829981	SRP381313	SRR19657633	2022-06-14 11:29:09
1268370	HBAGG	PRJNA829982	SRP381316	SRR19658043	2022-06-14 11:29:09
1268370	HBAGH	PRJNA829983	SRP381311	SRR19657635	2022-06-14 11:29:09
1268370	HBAGN	PRJNA829984	SRP381312	SRR19657634	2022-06-14 11:29:09
1268370	HBAGP	PRJNA829986	SRP381307	SRR19657639	2022-06-14 11:29:09
1268370	HBAGS	PRJNA829987	SRP381306	SRR19657640	2022-06-14 11:29:09
1268370	HBAGT	PRJNA829988	SRP381310	SRR19657636	2022-06-14 11:29:09
1268370	HBAGU	PRJNA829989	SRP381309	SRR19657637	2022-06-14 11:29:09
1268370	HBAGW	PRJNA829990	SRP381308	SRR19657638	2022-06-14 11:29:09
1268370	HBAGX	PRJNA829991	SRP381305	SRR19657641	2022-06-14 11:29:09
1268370	HBAGY	PRJNA829992	SRP381304	SRR19657642	2022-06-14 11:29:09
1268370	HBAGZ	PRJNA829993	SRP381303	SRR19657643	2022-06-14 11:29:09
1268370	HBAHA	PRJNA829994	SRP380769	SRR19656988	2022-06-14 11:29:09
1268370	HBAHB	PRJNA829995	SRP380767	SRR19656990	2022-06-14 11:29:09
1268370	HBAHC	PRJNA829996	SRP380768	SRR19656989	2022-06-14 11:29:09
1268370	HBAHG	PRJNA829997	SRP380770	SRR19656987	2022-06-14 11:29:09
1268370	HBAHH	PRJNA829998	SRP380764	SRR19656993	2022-06-14 11:29:09
1268370	HBAHN	PRJNA829999	SRP380765	SRR19656992	2022-06-14 11:29:09
1268370	HBAHO	PRJNA830000	SRP380766	SRR19656991	2022-06-14 11:29:09
1268370	HBAHP	PRJNA830001	SRP380775	SRR19656982	2022-06-14 11:29:09
1268370	HBAHS	PRJNA830002	SRP380774	SRR19656983	2022-06-14 11:29:09
1268370	HBAHT	PRJNA830003	SRP380777	SRR19656980	2022-06-14 11:29:09
1268370	HBAHU	PRJNA830004	SRP380778	SRR19656979	2022-06-14 11:29:09
1268370	HBAHW	PRJNA830005	SRP380776	SRR19656981	2022-06-14 11:29:09
1268370	HBAHX	PRJNA830006	SRP380772	SRR19656985	2022-06-14 11:29:09
1268370	HBAHY	PRJNA830007	SRP380773	SRR19656984	2022-06-14 11:29:09
1268370	HBAHZ	PRJNA830008	SRP380771	SRR19656986	2022-06-14 11:29:09
1268370	HBANA	PRJNA830009	SRP381675	SRR19657866	2022-06-14 11:29:09
1268370	HBANB	PRJNA830010	SRP381676	SRR19657865	2022-06-14 11:29:09
1268370	HBANC	PRJNA830011	SRP381677	SRR19657864	2022-06-14 11:29:09
1268370	HBANG	PRJNA830012	SRP381674	SRR19657867	2022-06-14 11:29:09
1268370	HBANH	PRJNA830013	SRP381673	SRR19657868	2022-06-14 11:29:09
1268370	HBANN	PRJNA830014	SRP381671	SRR19657870	2022-06-14 11:29:09
1268370	HBANO	PRJNA830015	SRP381672	SRR19657869	2022-06-14 11:29:09
1268370	HBANP	PRJNA830016	SRP381684	SRR19657857	2022-06-14 11:29:09
1268370	HBANT	PRJNA830018	SRP381681	SRR19657860	2022-06-14 11:29:09
1268370	HBANU	PRJNA830019	SRP381682	SRR19657859	2022-06-14 11:29:09
1268370	HBANW	PRJNA830020	SRP381683	SRR19657858	2022-06-14 11:29:09
1268370	HBANX	PRJNA830021	SRP381678	SRR19657863	2022-06-14 11:29:09
1268370	HBANY	PRJNA830022	SRP381679	SRR19657862	2022-06-14 11:29:09
1268370	HBANZ	PRJNA830023	SRP381680	SRR19657861	2022-06-14 11:29:09
1268370	HBAOA	PRJNA830024	SRP380757	SRR19657000	2022-06-14 11:29:09
1268370	HBAOB	PRJNA830025	SRP380756	SRR19657001	2022-06-14 11:29:09
1268370	HBAOC	PRJNA830026	SRP380755	SRR19657002	2022-06-14 11:29:09
1268370	HBAOG	PRJNA830027	SRP380759	SRR19656998	2022-06-14 11:29:09
1268370	HBAOH	PRJNA830028	SRP380760	SRR19657316	2022-06-14 11:29:09
1268370	HBAON	PRJNA830029	SRP381038	SRR19657314	2022-06-14 11:29:09
1268370	HBAOO	PRJNA830030	SRP381037	SRR19657315	2022-06-14 11:29:09
1268370	HBAOP	PRJNA830031	SRP381040	SRR19657312	2022-06-14 11:29:09
1268370	HBAOS	PRJNA830032	SRP381039	SRR19657313	2022-06-14 11:29:09
1268370	HBAOT	PRJNA830033	SRP381044	SRR19657309	2022-06-14 11:29:09
1268370	HBAOU	PRJNA830034	SRP381042	SRR19657310	2022-06-14 11:29:09
1268370	HBAOW	PRJNA830035	SRP381041	SRR19657311	2022-06-14 11:29:09
1268370	HBAOX	PRJNA830036	SRP381045	SRR19657306	2022-06-14 11:29:09
1268370	HBAOY	PRJNA830037	SRP381046	SRR19657307	2022-06-14 11:29:09
1268370	HBAOZ	PRJNA830038	SRP381043	SRR19657308	2022-06-14 11:29:09
1268370	HBAPA	PRJNA830039	SRP381614	SRR19657927	2022-06-14 11:29:09
1268370	HBAPB	PRJNA830040	SRP381612	SRR19657929	2022-06-14 11:29:09
1268370	HBAPC	PRJNA830041	SRP381613	SRR19657928	2022-06-14 11:29:09
1268370	HBAPG	PRJNA830042	SRP381615	SRR19657926	2022-06-14 11:29:09
1268370	HBAPH	PRJNA830043	SRP381616	SRR19657925	2022-06-14 11:29:09
1268370	HBAPN	PRJNA830044	SRP381617	SRR19657924	2022-06-14 11:29:09
1268370	HBAPO	PRJNA830045	SRP381618	SRR19657923	2022-06-14 11:29:09
1268370	HBAPP	PRJNA830046	SRP381002	SRR19657350	2022-06-14 11:29:09
1268370	HBAPS	PRJNA830047	SRP381001	SRR19657351	2022-06-14 11:29:09
1268370	HBAPT	PRJNA830048	SRP381004	SRR19657348	2022-06-14 11:29:09
1268370	HBAPU	PRJNA830049	SRP381005	SRR19657347	2022-06-14 11:29:09
1268370	HBAPW	PRJNA829249	SRP381003	SRR19657349	2022-06-14 11:29:09
1268370	HBAPX	PRJNA829250	SRP381007	SRR19657345	2022-06-14 11:29:09
1268370	HBAPY	PRJNA829251	SRP381008	SRR19657930	2022-06-14 11:29:09
1268370	HBAPZ	PRJNA829252	SRP381006	SRR19657346	2022-06-14 11:29:09
1268370	HBASA	PRJNA829253	SRP380738	SRR19657019	2022-06-14 11:29:09
1268370	HBASB	PRJNA829254	SRP380737	SRR19657020	2022-06-14 11:29:09
1268370	HBPWA	PRJNA828908	SRP381373	SRR19657573	2022-06-14 11:29:09
1268370	HBPWB	PRJNA828909	SRP380951	SRR19657401	2022-06-14 11:29:09
1268370	HBPWC	PRJNA828910	SRP380952	SRR19657574	2022-06-14 11:29:09
1268370	HBPWG	PRJNA828911	SRP381376	SRR19657571	2022-06-14 11:29:09
1268370	HBPWH	PRJNA828912	SRP381375	SRR19657570	2022-06-14 11:29:09
1268370	HBPWN	PRJNA828913	SRP381378	SRR19657569	2022-06-14 11:29:09
1268370	HBPWO	PRJNA828914	SRP381377	SRR19657568	2022-06-14 11:29:09
1268370	HBPWP	PRJNA828915	SRP381380	SRR19657566	2022-06-14 11:29:09
1268370	HBPWS	PRJNA828916	SRP381379	SRR19657567	2022-06-14 11:29:09
1268370	HBPWT	PRJNA828917	SRP381383	SRR19657563	2022-06-14 11:29:09
1268370	HBPWU	PRJNA828918	SRP381384	SRR19657562	2022-06-14 11:29:09
1268370	HBPWW	PRJNA828919	SRP381382	SRR19657564	2022-06-14 11:29:09
1268370	HBPWX	PRJNA828920	SRP381386	SRR19657560	2022-06-14 11:29:09
1268370	HBPWY	PRJNA828921	SRP381387	SRR19657559	2022-06-14 11:29:09
1268370	HBPWZ	PRJNA828922	SRP381385	SRR19657561	2022-06-14 11:29:09
1268370	HBPXA	PRJNA828923	SRP380694	SRR19657063	2022-06-14 11:29:09
1268370	HBPXB	PRJNA828924	SRP381059	SRR19657293	2022-06-14 11:29:09
1268370	HBPXC	PRJNA828925	SRP380692	SRR19657065	2022-06-14 11:29:09
1268370	HBPXH	PRJNA828927	SRP380697	SRR19657060	2022-06-14 11:29:09
1268370	HBPXN	PRJNA828928	SRP380699	SRR19657058	2022-06-14 11:29:09
1268370	HBPXO	PRJNA828929	SRP380698	SRR19657059	2022-06-14 11:29:09
1268370	HBPXP	PRJNA828930	SRP380702	SRR19657055	2022-06-14 11:29:09
1268370	HBPXS	PRJNA828931	SRP380701	SRR19657056	2022-06-14 11:29:09
1268370	HBPXT	PRJNA828932	SRP380404	SRR19656757	2022-06-14 11:29:09
1268370	HBPXU	PRJNA828933	SRP380704	SRR19656758	2022-06-14 11:29:09
1268370	HBPXW	PRJNA828934	SRP380703	SRR19657054	2022-06-14 11:29:09
1268370	HBPXX	PRJNA828935	SRP380407	SRR19656754	2022-06-14 11:29:09
1268370	HBPXY	PRJNA828936	SRP380406	SRR19656755	2022-06-14 11:29:09
1268370	HBPXZ	PRJNA828937	SRP380405	SRR19656756	2022-06-14 11:29:09
1268370	HBPYA	PRJNA828938	SRP380743	SRR19657014	2022-06-14 11:29:09
1268370	HBPYB	PRJNA828939	SRP380744	SRR19657013	2022-06-14 11:29:09
1268370	HBPYC	PRJNA828940	SRP380745	SRR19657012	2022-06-14 11:29:09
1268370	HBPYG	PRJNA828941	SRP380742	SRR19657015	2022-06-14 11:29:09
1268370	HBPYH	PRJNA828942	SRP380741	SRR19657016	2022-06-14 11:29:09
1268370	HBPYN	PRJNA828943	SRP380739	SRR19657018	2022-06-14 11:29:09
1268370	HBPYO	PRJNA828944	SRP380740	SRR19657017	2022-06-14 11:29:09
1268370	HBPYP	PRJNA828945	SRP380753	SRR19657004	2022-06-14 11:29:09
1268370	HBPYS	PRJNA828946	SRP380754	SRR19657003	2022-06-14 11:29:09
1268370	HBPYT	PRJNA828947	SRP380750	SRR19657007	2022-06-14 11:29:09
1268370	HBPYU	PRJNA828948	SRP380751	SRR19657006	2022-06-14 11:29:09
1268370	HBPYW	PRJNA828949	SRP380752	SRR19657005	2022-06-14 11:29:09
1268370	HBPYX	PRJNA828950	SRP380747	SRR19657010	2022-06-14 11:29:09
1268370	HBPYY	PRJNA828951	SRP380748	SRR19657009	2022-06-14 11:29:09
1268370	HBPYZ	PRJNA828952	SRP380749	SRR19657008	2022-06-14 11:29:09
1268370	HBPZA	PRJNA828953	SRP380556	SRR19657201	2022-06-14 11:29:09
1268370	HBPZB	PRJNA828954	SRP381720	SRR19658179	2022-06-14 11:29:09
1268370	HBPZC	PRJNA828955	SRP380557	SRR19657200	2022-06-14 11:29:09
1268370	HBPZG	PRJNA828956	SRP380555	SRR19657202	2022-06-14 11:29:09
1268370	HBPZH	PRJNA828957	SRP380561	SRR19657196	2022-06-14 11:29:09
1268370	HBPZN	PRJNA828958	SRP380560	SRR19657197	2022-06-14 11:29:09
1268370	HBPZO	PRJNA828959	SRP380559	SRR19657198	2022-06-14 11:29:09
1268370	HBPZP	PRJNA828960	SRP380566	SRR19657191	2022-06-14 11:29:09
1268370	HBPZT	PRJNA828962	SRP380564	SRR19657193	2022-06-14 11:29:09
1268370	HBPZU	PRJNA828963	SRP380491	SRR19656670	2022-06-14 11:29:09
1268370	HBPZX	PRJNA828965	SRP380569	SRR19657188	2022-06-14 11:29:09
1268370	HBPZY	PRJNA828966	SRP380568	SRR19657189	2022-06-14 11:29:09
1268370	HBPZZ	PRJNA828967	SRP380570	SRR19657187	2022-06-14 11:29:09
1268370	HBSAB	PRJNA828969	SRP380926	SRR19657426	2022-06-14 11:29:09
1268370	HBSAC	PRJNA828970	SRP380925	SRR19657427	2022-06-14 11:29:09
1268370	HBSAG	PRJNA828971	SRP380319	SRR19657428	2022-06-14 11:29:09
1268370	HBSAN	PRJNA829049	SRP380928	SRR19657424	2022-06-14 11:29:09
1268370	HBSAO	PRJNA829050	SRP380927	SRR19657425	2022-06-14 11:29:09
1268370	HBSAP	PRJNA829051	SRP380932	SRR19657420	2022-06-14 11:29:09
1268370	HBSAT	PRJNA830193	SRP380931	SRR19657421	2022-06-14 11:29:09
1268370	HBSAU	PRJNA830194	SRP380929	SRR19657422	2022-06-14 11:29:09
1268370	HBSAW	PRJNA830195	SRP380930	SRR19657423	2022-06-14 11:29:09
1268370	HBSAX	PRJNA830196	SRP380935	SRR19657417	2022-06-14 11:29:09
1268370	HBSAY	PRJNA830197	SRP380934	SRR19657418	2022-06-14 11:29:09
1268370	HBSAZ	PRJNA830198	SRP380933	SRR19657419	2022-06-14 11:29:09
1268370	HBSBA	PRJNA830199	SRP381549	SRR19657992	2022-06-14 11:29:09
1268370	HBSBC	PRJNA830201	SRP381548	SRR19657993	2022-06-14 11:29:09
1268370	HBSBG	PRJNA830202	SRP381550	SRR19657991	2022-06-14 11:29:09
1268370	HBSBH	PRJNA830203	SRP381545	SRR19657996	2022-06-14 11:29:09
1268370	HBSBN	PRJNA830204	SRP381546	SRR19657995	2022-06-14 11:29:09
1268370	HBSBO	PRJNA830205	SRP381547	SRR19657994	2022-06-14 11:29:09
1268370	HBSBP	PRJNA830206	SRP381541	SRR19658000	2022-06-14 11:29:09
1268370	HBSBS	PRJNA830207	SRP381540	SRR19658001	2022-06-14 11:29:09
1268370	HBSBT	PRJNA830208	SRP381543	SRR19657998	2022-06-14 11:29:09
1268370	HBSBU	PRJNA830209	SRP381544	SRR19657997	2022-06-14 11:29:09
1268370	HBSBW	PRJNA830210	SRP381542	SRR19657999	2022-06-14 11:29:09
1268370	HBSBX	PRJNA830211	SRP381538	SRR19658003	2022-06-14 11:29:09
1268370	HBSBY	PRJNA830212	SRP381539	SRR19658002	2022-06-14 11:29:09
1268370	HBSBZ	PRJNA830213	SRP381537	SRR19658004	2022-06-14 11:29:09
1268370	HBSCA	PRJNA830214	SRP380233	SRR19656929	2022-06-14 11:29:09
1268370	HBSCB	PRJNA830215	SRP380232	SRR19656928	2022-06-14 11:29:09
1268370	HCCUT	PRJNA828817	SRP380734	SRR19657023	2022-06-14 11:29:09
1268370	HCCUU	PRJNA828861	SRP380735	SRR19657022	2022-06-14 11:29:09
1268370	HCCUW	PRJNA828863	SRP380736	SRR19657021	2022-06-14 11:29:09
1268370	HCCUX	PRJNA828870	SRP381665	SRR19657875	2022-06-14 11:29:09
1268370	HCCUY	PRJNA829587	SRP381668	SRR19657025	2022-06-14 11:29:09
1268370	HCCUZ	PRJNA829639	SRP380733	SRR19657024	2022-06-14 11:29:09
1268370	HCCWA	PRJNA829849	SRP381588	SRR19657953	2022-06-14 11:29:09
1268370	HCCWB	PRJNA829258	SRP381585	SRR19657956	2022-06-14 11:29:09
1268370	HCCWC	PRJNA829259	SRP381586	SRR19657955	2022-06-14 11:29:09
1268370	HCCWG	PRJNA829265	SRP380980	SRR19657958	2022-06-14 11:29:09
1268370	HCCWH	PRJNA829151	SRP381594	SRR19657947	2022-06-14 11:29:09
1268370	HCCWN	PRJNA829854	SRP381589	SRR19657952	2022-06-14 11:29:09
1268370	HCCWO	PRJNA829855	SRP381590	SRR19657951	2022-06-14 11:29:09
1268370	HCCWP	PRJNA829856	SRP381689	SRR19657852	2022-06-14 11:29:09
1268370	HCCWS	PRJNA829861	SRP381599	SRR19657942	2022-06-14 11:29:09
1268370	HCCWT	PRJNA829862	SRP381597	SRR19657944	2022-06-14 11:29:09
1268370	HCCWU	PRJNA829869	SRP381598	SRR19657943	2022-06-14 11:29:09
1268370	HCCWW	PRJNA829870	SRP381268	SRR19657678	2022-06-14 11:29:09
1268370	HCCWX	PRJNA829878	SRP381604	SRR19657937	2022-06-14 11:29:09
1268370	HCCWY	PRJNA829492	SRP381605	SRR19657936	2022-06-14 11:29:09
1268370	HCCWZ	PRJNA829534	SRP381474	SRR19658068	2022-06-14 11:29:09
1268370	HCCXA	PRJNA829566	SRP381406	SRR19657540	2022-06-14 11:29:09
1268370	HCCXB	PRJNA829939	SRP381404	SRR19657541	2022-06-14 11:29:09
1268370	HCCXC	PRJNA829947	SRP381405	SRR19657542	2022-06-14 11:29:09
1268370	HCHAP	PRJNA828818	SRP380345	SRR19656816	2022-06-14 11:29:09
1268370	HCHAS	PRJNA828843	SRP380343	SRR19656818	2022-06-14 11:29:09
1268370	HCHAT	PRJNA829399	SRP381556	SRR19657985	2022-06-14 11:29:09
1268370	HCHAU	PRJNA829985	SRP380347	SRR19657986	2022-06-14 11:29:09
1268370	HCHAW	PRJNA830017	SRP380346	SRR19656815	2022-06-14 11:29:09
1268370	HCHAX	PRJNA830114	SRP380340	SRR19656821	2022-06-14 11:29:09
1268370	HCHAY	PRJNA829096	SRP380339	SRR19656822	2022-06-14 11:29:09
1268370	HCHAZ	PRJNA829116	SRP380338	SRR19656823	2022-06-14 11:29:09
1268370	HCOXH	PRJNA828760	SRP380539	SRR19657219	2022-06-14 11:29:09
1268370	HCOXN	PRJNA828765	SRP380536	SRR19657221	2022-06-14 11:29:09
1268370	HCOXO	PRJNA828772	SRP380353	SRR19656808	2022-06-14 11:29:09
1268370	HCOXP	PRJNA828775	SRP380535	SRR19657223	2022-06-14 11:29:09
1268370	HCOXS	PRJNA828784	SRP380534	SRR19657222	2022-06-14 11:29:09
1268370	HCOXT	PRJNA828794	SRP380531	SRR19657226	2022-06-14 11:29:09
1268370	HCOXU	PRJNA828699	SRP380532	SRR19657225	2022-06-14 11:29:09
1268370	HCOXW	PRJNA828803	SRP380354	SRR19656807	2022-06-14 11:29:09
1268370	HCOXX	PRJNA828804	SRP381420	SRR19657526	2022-06-14 11:29:09
1268370	HCOXY	PRJNA828805	SRP380355	SRR19656806	2022-06-14 11:29:09
1268370	HCOXZ	PRJNA830151	SRP380530	SRR19657227	2022-06-14 11:29:09
1268370	HCOYA	PRJNA830165	SRP380969	SRR19657383	2022-06-14 11:29:09
1268370	HCOYB	PRJNA830171	SRP380970	SRR19657382	2022-06-14 11:29:09
1268370	HCOYC	PRJNA830175	SRP380971	SRR19657381	2022-06-14 11:29:09
1268370	HCPXP	PRJNA829808	SRP381228	SRR19657718	2022-06-14 11:29:09
1268370	HCPXY	PRJNA829822	SRP381229	SRR19657717	2022-06-14 11:29:09
1268370	HCPXZ	PRJNA829824	SRP381230	SRR19657716	2022-06-14 11:29:09
1268370	HCTXN	PRJNA829964	SRP381031	SRR19657321	2022-06-14 11:29:09
1268370	HCTXO	PRJNA829967	SRP381032	SRR19657320	2022-06-14 11:29:09
1268370	HCTXP	PRJNA829968	SRP381033	SRR19657319	2022-06-14 11:29:09
1268370	HCTXS	PRJNA829412	SRP381034	SRR19657318	2022-06-14 11:29:09
1268370	HCTXT	PRJNA829413	SRP381035	SRR19657317	2022-06-14 11:29:09
1268370	HCTXU	PRJNA829439	SRP381036	SRR19657081	2022-06-14 11:29:09
1268370	HCTXW	PRJNA829448	SRP380677	SRR19657080	2022-06-14 11:29:09
1268370	HCTXX	PRJNA829449	SRP380678	SRR19657079	2022-06-14 11:29:09
1268370	HCTXY	PRJNA829450	SRP380679	SRR19657078	2022-06-14 11:29:09
1268370	HCTXZ	PRJNA829451	SRP380681	SRR19657077	2022-06-14 11:29:09
1268370	HCTYA	PRJNA829452	SRP380382	SRR19656779	2022-06-14 11:29:09
1268370	HCTYB	PRJNA829453	SRP380381	SRR19656780	2022-06-14 11:29:09
1268370	HCTYC	PRJNA829454	SRP380380	SRR19656781	2022-06-14 11:29:09
1268370	HCTYG	PRJNA829455	SRP380378	SRR19656783	2022-06-14 11:29:09
1268370	HCTYH	PRJNA829457	SRP380383	SRR19656778	2022-06-14 11:29:09
1268370	HGGPH	PRJNA828884	SRP381030	SRR19657322	2022-06-14 11:29:09
1268370	HGGPN	PRJNA828886	SRP381452	SRR19658090	2022-06-14 11:29:09
1268370	HGGPO	PRJNA828887	SRP381451	SRR19658091	2022-06-14 11:29:09
1268370	HGGPP	PRJNA828647	SRP381450	SRR19658092	2022-06-14 11:29:09
1268370	HGGPS	PRJNA828653	SRP381449	SRR19658093	2022-06-14 11:29:09
1268370	HGGPT	PRJNA828666	SRP381448	SRR19658094	2022-06-14 11:29:09
1268370	HGGPU	PRJNA828674	SRP380673	SRR19657084	2022-06-14 11:29:09
1268370	HGGPW	PRJNA828686	SRP380667	SRR19657090	2022-06-14 11:29:09
1268370	HGHOB	PRJNA829155	SRP381530	SRR19658011	2022-06-14 11:29:09
1268370	HGHOC	PRJNA829198	SRP381529	SRR19658012	2022-06-14 11:29:09
1268370	HGHOG	PRJNA829225	SRP381057	SRR19657295	2022-06-14 11:29:09
1268370	HGHOH	PRJNA829233	SRP381534	SRR19658007	2022-06-14 11:29:09
1268370	HGHON	PRJNA829239	SRP381532	SRR19658009	2022-06-14 11:29:09
1268370	HGHOO	PRJNA829247	SRP381062	SRR19657290	2022-06-14 11:29:09
1268370	HGHOP	PRJNA830069	SRP381644	SRR19657896	2022-06-14 11:29:09
1268370	HGHOS	PRJNA830077	SRP381336	SRR19657610	2022-06-14 11:29:09
1268370	HGXAP	PRJNA830191	SRP380395	SRR19656766	2022-06-14 11:29:09
1268370	HGXAS	PRJNA830192	SRP380965	SRR19657387	2022-06-14 11:29:09
1268370	HGXAT	PRJNA828974	SRP380964	SRR19657388	2022-06-14 11:29:09
1268370	HGXAU	PRJNA828975	SRP380963	SRR19657389	2022-06-14 11:29:09
1268370	HGXAW	PRJNA828976	SRP380962	SRR19657390	2022-06-14 11:29:09
1268370	HGXAX	PRJNA828977	SRP380298	SRR19656863	2022-06-14 11:29:09
1268370	HGXAY	PRJNA828978	SRP380959	SRR19657392	2022-06-14 11:29:09
1268370	HGXAZ	PRJNA828979	SRP380960	SRR19657393	2022-06-14 11:29:09
1268370	HGXBA	PRJNA828980	SRP381421	SRR19656931	2022-06-14 11:29:09
1268370	HGXBB	PRJNA828981	SRP380589	SRR19657168	2022-06-14 11:29:09
1268370	HGXBC	PRJNA828982	SRP380590	SRR19657167	2022-06-14 11:29:09
1268370	HGXBG	PRJNA828983	SRP380591	SRR19657166	2022-06-14 11:29:09
1268370	HGXBH	PRJNA828984	SRP380592	SRR19657165	2022-06-14 11:29:09
1268370	HGXBN	PRJNA828985	SRP380593	SRR19657164	2022-06-14 11:29:09
1268370	HGXBO	PRJNA828986	SRP380533	SRR19657224	2022-06-14 11:29:09
1268370	HGXBP	PRJNA828987	SRP380596	SRR19657162	2022-06-14 11:29:09
1268370	HGXBS	PRJNA828988	SRP380594	SRR19657163	2022-06-14 11:29:09
1268370	HGXBT	PRJNA828989	SRP380537	SRR19657220	2022-06-14 11:29:09
1268370	HGXBU	PRJNA828990	SRP380597	SRR19657160	2022-06-14 11:29:09
1268370	HGXBW	PRJNA828991	SRP380595	SRR19657161	2022-06-14 11:29:09
1268370	HGXBX	PRJNA828992	SRP380599	SRR19657158	2022-06-14 11:29:09
1268370	HGXBY	PRJNA828993	SRP380541	SRR19657216	2022-06-14 11:29:09
1268370	HGXBZ	PRJNA828994	SRP380598	SRR19657159	2022-06-14 11:29:09
1268370	HGXCA	PRJNA828995	SRP380303	SRR19656857	2022-06-14 11:29:09
1268370	HGXCB	PRJNA828996	SRP380306	SRR19656855	2022-06-14 11:29:09
1268370	HGXCC	PRJNA828997	SRP380305	SRR19656856	2022-06-14 11:29:09
1268370	HGXCG	PRJNA828998	SRP380307	SRR19656854	2022-06-14 11:29:09
1268370	HGXCH	PRJNA828999	SRP380308	SRR19656853	2022-06-14 11:29:09
1268370	HGXCN	PRJNA829000	SRP380310	SRR19656851	2022-06-14 11:29:09
1268370	HGXCO	PRJNA829001	SRP380309	SRR19656852	2022-06-14 11:29:09
1268370	HGXCP	PRJNA829002	SRP380311	SRR19656850	2022-06-14 11:29:09
1268370	HGXCS	PRJNA829003	SRP380312	SRR19656849	2022-06-14 11:29:09
1268370	HGXCT	PRJNA829004	SRP380314	SRR19656847	2022-06-14 11:29:09
1268370	HGXCU	PRJNA829005	SRP380313	SRR19656848	2022-06-14 11:29:09
1268370	HGXCW	PRJNA829006	SRP380316	SRR19656846	2022-06-14 11:29:09
1268370	HGXCX	PRJNA829007	SRP380317	SRR19656844	2022-06-14 11:29:09
1268370	HGXCY	PRJNA829008	SRP380315	SRR19656845	2022-06-14 11:29:09
1268370	HGXCZ	PRJNA829009	SRP380318	SRR19656843	2022-06-14 11:29:09
1268370	HGXGA	PRJNA829010	SRP380519	SRR19656642	2022-06-14 11:29:09
1268370	HGXGB	PRJNA829011	SRP380521	SRR19656640	2022-06-14 11:29:09
1268370	HGXGC	PRJNA829012	SRP380520	SRR19656641	2022-06-14 11:29:09
1268370	HGXGG	PRJNA829013	SRP380518	SRR19656643	2022-06-14 11:29:09
1268370	HGXGH	PRJNA829014	SRP380517	SRR19656644	2022-06-14 11:29:09
1268370	HGXGN	PRJNA829015	SRP380516	SRR19656645	2022-06-14 11:29:09
1268370	HGXGO	PRJNA829016	SRP381779	SRR19656646	2022-06-14 11:29:09
1268370	HGXGP	PRJNA829017	SRP381777	SRR19658122	2022-06-14 11:29:09
1268370	HGXGS	PRJNA829018	SRP381778	SRR19658121	2022-06-14 11:29:09
1268370	HGXGT	PRJNA829019	SRP381775	SRR19658124	2022-06-14 11:29:09
1268370	HGXGU	PRJNA829020	SRP381774	SRR19658125	2022-06-14 11:29:09
1268370	HGXGW	PRJNA829021	SRP381776	SRR19658123	2022-06-14 11:29:09
1268370	HGXGX	PRJNA829022	SRP381772	SRR19658127	2022-06-14 11:29:09
1268370	HGXGY	PRJNA829023	SRP381771	SRR19658128	2022-06-14 11:29:09
1268370	HGXGZ	PRJNA829024	SRP381773	SRR19658126	2022-06-14 11:29:09
1268370	HGXHA	PRJNA829025	SRP381258	SRR19657688	2022-06-14 11:29:09
1268370	HGXHB	PRJNA829026	SRP381194	SRR19657752	2022-06-14 11:29:09
1268370	HGXHC	PRJNA829027	SRP381195	SRR19657751	2022-06-14 11:29:09
1268370	HGXHG	PRJNA829028	SRP381196	SRR19657750	2022-06-14 11:29:09
1268370	HGXHH	PRJNA829029	SRP381197	SRR19657749	2022-06-14 11:29:09
1268370	HGXHN	PRJNA829030	SRP381198	SRR19657748	2022-06-14 11:29:09
1268370	HGXHO	PRJNA829031	SRP381199	SRR19657747	2022-06-14 11:29:09
1268370	HGXHP	PRJNA829032	SRP381185	SRR19657761	2022-06-14 11:29:09
1268370	HGXHS	PRJNA829033	SRP381186	SRR19657760	2022-06-14 11:29:09
1268370	HGXHT	PRJNA829034	SRP381188	SRR19657759	2022-06-14 11:29:09
1268370	HGXHU	PRJNA829035	SRP381187	SRR19657758	2022-06-14 11:29:09
1268370	HGXHW	PRJNA829036	SRP381189	SRR19657757	2022-06-14 11:29:09
1268370	HGXHY	PRJNA829038	SRP381190	SRR19657756	2022-06-14 11:29:09
1268370	HGXHZ	PRJNA829039	SRP381191	SRR19657755	2022-06-14 11:29:09
1268370	HGXNA	PRJNA829040	SRP381011	SRR19657341	2022-06-14 11:29:09
1268370	HGXNB	PRJNA829041	SRP381009	SRR19657343	2022-06-14 11:29:09
1268370	HGXNC	PRJNA829042	SRP381010	SRR19657342	2022-06-14 11:29:09
1268370	HGXNG	PRJNA829043	SRP380675	SRR19657082	2022-06-14 11:29:09
1268370	HGXNH	PRJNA829044	SRP381021	SRR19657331	2022-06-14 11:29:09
1268370	HGXNN	PRJNA829045	SRP381012	SRR19657340	2022-06-14 11:29:09
1268370	HGXNO	PRJNA829046	SRP380671	SRR19657086	2022-06-14 11:29:09
1268370	HGXNP	PRJNA828891	SRP381029	SRR19657323	2022-06-14 11:29:09
1268370	HGXNS	PRJNA828892	SRP381028	SRR19657324	2022-06-14 11:29:09
1268370	HGXNT	PRJNA828893	SRP381019	SRR19657333	2022-06-14 11:29:09
1268370	HGXNU	PRJNA828894	SRP381020	SRR19657332	2022-06-14 11:29:09
1268370	HGXNW	PRJNA828895	SRP381018	SRR19657334	2022-06-14 11:29:09
1268370	HGXNX	PRJNA828896	SRP381075	SRR19657277	2022-06-14 11:29:09
1268370	HGXNY	PRJNA828897	SRP381027	SRR19657325	2022-06-14 11:29:09
1268370	HGXNZ	PRJNA828898	SRP381025	SRR19657327	2022-06-14 11:29:09
1268370	HGXOA	PRJNA828899	SRP380972	SRR19657380	2022-06-14 11:29:09
1268370	HGXOB	PRJNA828900	SRP380974	SRR19657378	2022-06-14 11:29:09
1268370	HGXOC	PRJNA828901	SRP380973	SRR19657379	2022-06-14 11:29:09
1268370	HGXOH	PRJNA828903	SRP380977	SRR19657375	2022-06-14 11:29:09
1268370	HGXON	PRJNA828904	SRP380976	SRR19657376	2022-06-14 11:29:09
1268370	HGXOO	PRJNA828905	SRP380975	SRR19657377	2022-06-14 11:29:09
1268370	HGXOP	PRJNA828906	SRP380978	SRR19657374	2022-06-14 11:29:09
1268370	HGXOS	PRJNA828907	SRP380979	SRR19657373	2022-06-14 11:29:09
1268370	HHBHX	PRJNA830217	SRP381752	SRR19658147	2022-06-14 11:29:09
1268370	HHBHY	PRJNA830218	SRP381232	SRR19658148	2022-06-14 11:29:09
1268370	HHBHZ	PRJNA830219	SRP381231	SRR19657715	2022-06-14 11:29:09
1268370	HHBNA	PRJNA830220	SRP381713	SRR19657828	2022-06-14 11:29:09
1268370	HHBNB	PRJNA830221	SRP381714	SRR19657827	2022-06-14 11:29:09
1268370	HHBNG	PRJNA830223	SRP380415	SRR19656746	2022-06-14 11:29:09
1268370	HHBNN	PRJNA830225	SRP380412	SRR19656749	2022-06-14 11:29:09
1268370	HHBNO	PRJNA830226	SRP381710	SRR19657831	2022-06-14 11:29:09
1268370	HHBNP	PRJNA830227	SRP381722	SRR19656674	2022-06-14 11:29:09
1268370	HHBNS	PRJNA830228	SRP380427	SRR19656734	2022-06-14 11:29:09
1268370	HHBNU	PRJNA830230	SRP380422	SRR19656738	2022-06-14 11:29:09
1268370	HHBNW	PRJNA830231	SRP381716	SRR19657825	2022-06-14 11:29:09
1268370	HHBNZ	PRJNA830235	SRP381715	SRR19657826	2022-06-14 11:29:09
1268370	HHBOA	PRJNA830236	SRP380300	SRR19656861	2022-06-14 11:29:09
1268370	HHBOB	PRJNA830237	SRP380299	SRR19656862	2022-06-14 11:29:09
1268370	HHBOC	PRJNA830238	SRP381110	SRR19657242	2022-06-14 11:29:09
1268370	HHBOG	PRJNA830239	SRP381108	SRR19657244	2022-06-14 11:29:09
1268370	HHBON	PRJNA830241	SRP381102	SRR19657250	2022-06-14 11:29:09
1268370	HHBOO	PRJNA830242	SRP381459	SRR19658083	2022-06-14 11:29:09
1268370	HHBOS	PRJNA830244	SRP381670	SRR19657872	2022-06-14 11:29:09
1268370	HHBOT	PRJNA830245	SRP381120	SRR19657874	2022-06-14 11:29:09
1268370	HHBOU	PRJNA830246	SRP381667	SRR19657873	2022-06-14 11:29:09
1268370	HHBOW	PRJNA830247	SRP380304	SRR19656858	2022-06-14 11:29:09
1268370	HHBOX	PRJNA830248	SRP381116	SRR19657236	2022-06-14 11:29:09
1268370	HHBOY	PRJNA830249	SRP380302	SRR19656859	2022-06-14 11:29:09
1268370	HHBOZ	PRJNA830250	SRP380301	SRR19656860	2022-06-14 11:29:09
1268370	HHBPB	PRJNA830252	SRP381392	SRR19657554	2022-06-14 11:29:09
1268370	HHBPC	PRJNA830253	SRP381391	SRR19657555	2022-06-14 11:29:09
1268370	HHBPG	PRJNA830254	SRP381390	SRR19657556	2022-06-14 11:29:09
1268370	HHBPH	PRJNA830255	SRP381396	SRR19657550	2022-06-14 11:29:09
1268370	HHBPN	PRJNA828811	SRP381394	SRR19657552	2022-06-14 11:29:09
1268370	HHBPO	PRJNA828812	SRP381393	SRR19657553	2022-06-14 11:29:09
1268370	HHBPP	PRJNA828813	SRP381389	SRR19657557	2022-06-14 11:29:09
1268370	HHHPG	PRJNA829740	SRP380879	SRR19657473	2022-06-14 11:29:09
1268370	HHHPN	PRJNA829762	SRP380878	SRR19657474	2022-06-14 11:29:09
1268370	HHHPO	PRJNA829770	SRP380877	SRR19657475	2022-06-14 11:29:09
1268370	HHHPS	PRJNA829776	SRP380884	SRR19657468	2022-06-14 11:29:09
1268370	HHHPT	PRJNA829777	SRP380882	SRR19657470	2022-06-14 11:29:09
1268370	HHHPW	PRJNA829780	SRP380883	SRR19657469	2022-06-14 11:29:09
1268370	HHHPY	PRJNA829785	SRP380880	SRR19657472	2022-06-14 11:29:09
1268370	HHHPZ	PRJNA829792	SRP380881	SRR19657471	2022-06-14 11:29:09
1268370	HHHSA	PRJNA829794	SRP381527	SRR19657630	2022-06-14 11:29:09
1268370	HHHSB	PRJNA829797	SRP381321	SRR19657625	2022-06-14 11:29:09
1268370	HHHSG	PRJNA829802	SRP381381	SRR19657565	2022-06-14 11:29:09
1268370	HHHSN	PRJNA829812	SRP381332	SRR19657614	2022-06-14 11:29:09
1268370	HHHSP	PRJNA829818	SRP381374	SRR19657572	2022-06-14 11:29:09
1268370	HNSYW	PRJNA830216	SRP381242	SRR19657704	2022-06-14 11:29:09
1268370	HNSYX	PRJNA830222	SRP381241	SRR19657705	2022-06-14 11:29:09
1268370	HNSYY	PRJNA830224	SRP381240	SRR19657706	2022-06-14 11:29:09
1268370	HNSZG	PRJNA830243	SRP381770	SRR19658129	2022-06-14 11:29:09
1268370	HNSZH	PRJNA830251	SRP381769	SRR19658130	2022-06-14 11:29:09
1268370	HNSZN	PRJNA828814	SRP381768	SRR19658131	2022-06-14 11:29:09
1268371	GZXAB	PRJNA710764	SRP369895	SRR18734540	2022-04-12 11:16:24
1268371	GZXAC	PRJNA710765	SRP369894	SRR18734541	2022-04-12 11:16:24
1268371	GZXAG	PRJNA710766	SRP369893	SRR18734542	2022-04-12 11:16:24
1268371	GZXAH	PRJNA710767	SRP369892	SRR18734543	2022-04-12 11:16:24
1268371	GZXAN	PRJNA710768	SRP369891	SRR18734544	2022-04-12 11:16:24
1268371	GZXAO	PRJNA710769	SRP369890	SRR18734545	2022-04-12 11:16:24
1268371	GZXAP	PRJNA710770	SRP369889	SRR18734546	2022-04-12 11:16:24
1268371	GZXAS	PRJNA710771	SRP369888	SRR18734547	2022-04-12 11:16:24
1268371	GZXAT	PRJNA710772	SRP369887	SRR18734548	2022-04-12 11:16:24
1268371	GZXAU	PRJNA710773	SRP369886	SRR18734549	2022-04-12 11:16:24
1268371	GZXAW	PRJNA710774	SRP369885	SRR18734550	2022-04-12 11:16:24
1268371	GZXAX	PRJNA710775	SRP369884	SRR18734551	2022-04-12 11:16:24
1268371	GZXAY	PRJNA710776	SRP369883	SRR18734552	2022-04-12 11:16:24
1268371	GZXAZ	PRJNA710777	SRP369882	SRR18734553	2022-04-12 11:16:24
1268371	GZXBA	PRJNA710778	SRP369877	SRR18734558	2022-04-12 11:16:24
1268371	GZXBB	PRJNA710779	SRP369875	SRR18734560	2022-04-12 11:16:24
1268371	GZXBC	PRJNA710780	SRP369876	SRR18734559	2022-04-12 11:16:24
1268371	GZXBG	PRJNA710781	SRP369878	SRR18734557	2022-04-12 11:16:24
1268371	GZXBH	PRJNA710782	SRP369879	SRR18734556	2022-04-12 11:16:24
1268371	GZXBN	PRJNA710783	SRP369881	SRR18734555	2022-04-12 11:16:24
1268371	GZXBO	PRJNA710784	SRP369880	SRR18734554	2022-04-12 11:16:24
1268371	GZXBP	PRJNA710785	SRP369872	SRR18734563	2022-04-12 11:16:24
1268371	GZXBS	PRJNA710786	SRP369871	SRR18734564	2022-04-12 11:16:24
1268371	GZXBT	PRJNA710787	SRP369873	SRR18734562	2022-04-12 11:16:24
1268371	GZXBU	PRJNA710788	SRP369874	SRR18734561	2022-04-12 11:16:24
