# Supplementary material for: Genomic prediction of switchgrass winter survivorship across diverse lowland populations
Source: G3 (Bethesda). 2023 Jan 17;13(3):jkad014. doi: 10.1093/g3journal/jkad014 (PMC9997553; doi:10.1093/g3journal/jkad014)
Supplement: jkad014_Supplementary_Data [file jkad014_supplementary_data.zip › Supplemental_Material_G3-2022-403803.csv]

	genoOG	Type	geno	parent	father	mother	fatherOG	motherOG	WS	fallvigor	year	Heading	Nursery	row	column
1	1-1-1	Pseudo-F2	1-1-1	03-04 x 03-06	03-06	03-04	03-06	03-04	4	5	2019	247	Primary	1	1
2	1-1-2	Pseudo-F2	1-1-2	03-04 x 03-06	03-06	03-04	03-06	03-04	0	5	2019	NA	Primary	1	2
3	1-1-3	Pseudo-F2	1-1-3	03-04 x 03-06	03-06	03-04	03-06	03-04	11	5	2019	247	Primary	1	3
4	1-1-4	Pseudo-F2	1-1-4	03-04 x 03-06	03-06	03-04	03-06	03-04	15	5	2019	240	Primary	1	4
5	1-1-5	Pseudo-F2	1-1-5	03-04 x 03-06	03-06	03-04	03-06	03-04	1	5	2019	264	Primary	1	5
6	1-1-6	Pseudo-F2	1-1-6	03-04 x 03-06	03-06	03-04	03-06	03-04	1	5	2019	247	Primary	1	6
7	1-1-7	Pseudo-F2	1-1-7	03-04 x 03-06	03-06	03-04	03-06	03-04	0	5	2019	NA	Primary	1	7
8	1-1-8	Pseudo-F2	1-1-8	03-04 x 03-06	03-06	03-04	03-06	03-04	2	5	2019	242	Primary	1	8
9	1-1-9	Pseudo-F2	1-1-9	03-04 x 03-06	03-06	03-04	03-06	03-04	1	5	2019	262	Primary	1	9
10	1-1-10	Pseudo-F2	1-1-10	03-04 x 03-06	03-06	03-04	03-06	03-04	4	5	2019	252	Primary	1	10
11	1-2-1	Pseudo-F2	1-2-1	03-04 x 03-06	03-06	03-04	03-06	03-04	0	5	2019	NA	Primary	1	11
12	1-2-2	Pseudo-F2	1-2-2	03-04 x 03-06	03-06	03-04	03-06	03-04	7	5	2019	242	Primary	1	12
13	1-2-3	Pseudo-F2	1-2-3	03-04 x 03-06	03-06	03-04	03-06	03-04	1	5	2019	244	Primary	1	13
14	1-3-1	Pseudo-F2	1-3-1	03-05 x 03-08	03-08	03-05	03-08	03-05	2	5	2019	264	Primary	1	21
15	1-3-2	Pseudo-F2	1-3-2	03-05 x 03-08	03-08	03-05	03-08	03-05	4	5	2019	242	Primary	1	22
16	1-3-3	Pseudo-F2	1-3-3	03-05 x 03-08	03-08	03-05	03-08	03-05	18	5	2019	247	Primary	1	23
17	1-3-4	Pseudo-F2	1-3-4	03-05 x 03-08	03-08	03-05	03-08	03-05	18	5	2019	228	Primary	1	24
18	1-3-5	Pseudo-F2	1-3-5	03-05 x 03-08	03-08	03-05	03-08	03-05	17	5	2019	227	Primary	1	25
19	1-4-1	Pseudo-F2	1-4-1	03-07 x 03-12	03-12	03-07	03-12	03-07	0	5	2019	NA	Primary	1	31
20	2-1-1	Pseudo-F2	2-1-1	03-05 x 03-08	03-05	03-08	03-05	03-08	0	5	2019	NA	Primary	2	1
21	2-1-2	Pseudo-F2	2-1-2	03-05 x 03-08	03-05	03-08	03-05	03-08	1	5	2019	NA	Primary	2	2
22	2-1-3	Pseudo-F2	2-1-3	03-05 x 03-08	03-05	03-08	03-05	03-08	20	5	2019	236	Primary	2	3
23	2-1-4	Pseudo-F2	2-1-4	03-05 x 03-08	03-05	03-08	03-05	03-08	20	5	2019	231	Primary	2	4
24	2-2-1	Pseudo-F2	2-2-1	03-01 x 03-10	03-01	03-10	03-01	03-10	17	5	2019	239	Primary	2	11
25	2-2-2	Pseudo-F2	2-2-2	03-01 x 03-10	03-01	03-10	03-01	03-10	6	5	2019	249	Primary	2	12
26	2-2-3	Pseudo-F2	2-2-3	03-01 x 03-10	03-01	03-10	03-01	03-10	20	5	2019	239	Primary	2	13
27	2-2-4	Pseudo-F2	2-2-4	03-01 x 03-10	03-01	03-10	03-01	03-10	17	5	2019	235	Primary	2	14
28	2-2-5	Pseudo-F2	2-2-5	03-01 x 03-10	03-01	03-10	03-01	03-10	17	5	2019	235	Primary	2	15
29	2-2-6	Pseudo-F2	2-2-6	03-01 x 03-10	03-01	03-10	03-01	03-10	0	5	2019	NA	Primary	2	16
30	2-2-7	Pseudo-F2	2-2-7	03-01 x 03-10	03-01	03-10	03-01	03-10	15	5	2019	234	Primary	2	17
31	2-2-8	Pseudo-F2	2-2-8	03-01 x 03-10	03-01	03-10	03-01	03-10	0	0.5	2019	NA	Primary	2	18
32	2-2-9	Pseudo-F2	2-2-9	03-01 x 03-10	03-01	03-10	03-01	03-10	0	0.5	2019	NA	Primary	2	19
33	2-2-10	Pseudo-F2	2-2-10	03-01 x 03-10	03-01	03-10	03-01	03-10	18	5	2019	235	Primary	2	20
34	2-3-1	Pseudo-F2	2-3-1	03-01 x 03-10	03-01	03-10	03-01	03-10	13	5	2019	239	Primary	2	21
35	2-3-2	Pseudo-F2	2-3-2	03-01 x 03-10	03-01	03-10	03-01	03-10	19	5	2019	239	Primary	2	22
36	2-3-3	Pseudo-F2	2-3-3	03-01 x 03-10	03-01	03-10	03-01	03-10	19	5	2019	237	Primary	2	23
37	2-3-4	Pseudo-F2	2-3-4	03-01 x 03-10	03-01	03-10	03-01	03-10	17	5	2019	247	Primary	2	24
38	2-3-6	Pseudo-F2	2-3-6	03-01 x 03-10	03-01	03-10	03-01	03-10	17	5	2019	240	Primary	2	26
39	2-3-8	Pseudo-F2	2-3-8	03-01 x 03-10	03-01	03-10	03-01	03-10	0	5	2019	NA	Primary	2	28
40	2-3-9	Pseudo-F2	2-3-9	03-01 x 03-10	03-01	03-10	03-01	03-10	0	0.5	2019	NA	Primary	2	29
41	2-4-1	Pseudo-F2	2-4-1	03-01 x 03-10	03-01	03-10	03-01	03-10	5	5	2019	247	Primary	2	31
42	2-4-2	Pseudo-F2	2-4-2	03-01 x 03-10	03-01	03-10	03-01	03-10	1	5	2019	259	Primary	2	32
43	2-4-3	Pseudo-F2	2-4-3	03-01 x 03-10	03-01	03-10	03-01	03-10	1	5	2019	NA	Primary	2	33
44	2-4-4	Pseudo-F2	2-4-4	03-01 x 03-10	03-01	03-10	03-01	03-10	0	5	2019	NA	Primary	2	34
45	2-4-5	Pseudo-F2	2-4-5	03-01 x 03-10	03-01	03-10	03-01	03-10	1	5	2019	NA	Primary	2	35
46	2-4-9	Pseudo-F2	2-4-9	03-01 x 03-10	03-01	03-10	03-01	03-10	9	0.5	2019	247	Primary	2	39
47	2-4-10	Pseudo-F2	2-4-10	03-01 x 03-10	03-01	03-10	03-01	03-10	3	0.5	2019	247	Primary	2	40
48	3-1-1	Pseudo-F2	3-1-1	03-01 x 03-10	03-01	03-10	03-01	03-10	2	5	2019	238	Primary	3	1
49	3-1-2	Pseudo-F2	3-1-2	03-01 x 03-10	03-01	03-10	03-01	03-10	20	5	2019	226	Primary	3	2
50	3-1-3	Pseudo-F2	3-1-3	03-01 x 03-10	03-01	03-10	03-01	03-10	2	5	2019	250	Primary	3	3
51	3-2-1	Pseudo-F2	3-2-1	03-07 x 03-12	03-07	03-12	03-07	03-12	18	5	2019	241	Primary	3	11
52	3-2-2	Pseudo-F2	3-2-2	03-07 x 03-12	03-07	03-12	03-07	03-12	0	5	2019	NA	Primary	3	12
53	3-2-3	Pseudo-F2	3-2-3	03-07 x 03-12	03-07	03-12	03-07	03-12	0	2.5	2019	NA	Primary	3	13
54	3-2-4	Pseudo-F2	3-2-4	03-07 x 03-12	03-07	03-12	03-07	03-12	3	5	2019	261	Primary	3	14
55	3-2-5	Pseudo-F2	3-2-5	03-07 x 03-12	03-07	03-12	03-07	03-12	0	3.5	2019	NA	Primary	3	15
56	3-2-6	Pseudo-F2	3-2-6	03-07 x 03-12	03-07	03-12	03-07	03-12	0	0.5	2019	NA	Primary	3	16
57	3-2-7	Pseudo-F2	3-2-7	03-07 x 03-12	03-07	03-12	03-07	03-12	1	4.5	2019	264	Primary	3	17
58	3-2-8	Pseudo-F2	3-2-8	03-07 x 03-12	03-07	03-12	03-07	03-12	0	5	2019	NA	Primary	3	18
59	3-2-9	Pseudo-F2	3-2-9	03-07 x 03-12	03-07	03-12	03-07	03-12	0	5	2019	NA	Primary	3	19
60	3-2-10	Pseudo-F2	3-2-10	03-07 x 03-12	03-07	03-12	03-07	03-12	8	5	2019	244	Primary	3	20
61	3-3-1	Pseudo-F2	3-3-1	03-07 x 03-12	03-07	03-12	03-07	03-12	2	5	2019	241	Primary	3	21
62	3-3-2	Pseudo-F2	3-3-2	03-07 x 03-12	03-07	03-12	03-07	03-12	0	5	2019	NA	Primary	3	22
63	3-3-3	Pseudo-F2	3-3-3	03-07 x 03-12	03-07	03-12	03-07	03-12	16	5	2019	252	Primary	3	23
64	3-3-4	Pseudo-F2	3-3-4	03-07 x 03-12	03-07	03-12	03-07	03-12	15	5	2019	252	Primary	3	24
65	3-3-5	Pseudo-F2	3-3-5	03-07 x 03-12	03-07	03-12	03-07	03-12	6	5	2019	252	Primary	3	25
66	3-3-6	Pseudo-F2	3-3-6	03-07 x 03-12	03-07	03-12	03-07	03-12	6	5	2019	252	Primary	3	26
67	3-3-7	Pseudo-F2	3-3-7	03-07 x 03-12	03-07	03-12	03-07	03-12	10	5	2019	236	Primary	3	27
68	3-4-1	Pseudo-F2	3-4-1	04-03 x 04-06	04-06	04-03	04-06	04-03	18	5	2019	242	Primary	3	31
69	3-4-5	Pseudo-F2	3-4-5	04-03 x 04-06	04-06	04-03	04-06	04-03	12	5	2019	239	Primary	3	35
70	3-4-6	Pseudo-F2	3-4-6	04-03 x 04-06	04-06	04-03	04-06	04-03	0	0.5	2019	NA	Primary	3	36
71	3-4-7	Pseudo-F2	3-4-7	04-03 x 04-06	04-06	04-03	04-06	04-03	1	5	2019	257	Primary	3	37
72	3-4-8	Pseudo-F2	3-4-8	04-03 x 04-06	04-06	04-03	04-06	04-03	16	5	2019	247	Primary	3	38
73	3-4-9	Pseudo-F2	3-4-9	04-03 x 04-06	04-06	04-03	04-06	04-03	2	5	2019	231	Primary	3	39
74	3-4-10	Pseudo-F2	3-4-10	04-03 x 04-06	04-06	04-03	04-06	04-03	2	5	2019	NA	Primary	3	40
75	4-1-1	Pseudo-F2	4-1-1	04-03 x 04-06	04-06	04-03	04-06	04-03	2	5	2019	233	Primary	4	1
76	4-2-1	Pseudo-F2	4-2-1	04-03 x 04-06	04-03	04-06	04-03	04-06	16	5	2019	240	Primary	4	11
77	4-3-1	Pseudo-F2	4-3-1	15-10 x 15-11	15-11	15-10	15-11	15-10	0	5	2019	NA	Primary	4	21
78	4-3-2	Pseudo-F2	4-3-2	15-10 x 15-11	15-11	15-10	15-11	15-10	0	5	2019	NA	Primary	4	22
79	4-3-3	Pseudo-F2	4-3-3	15-10 x 15-11	15-11	15-10	15-11	15-10	15	5	2019	236	Primary	4	23
80	4-4-1	Pseudo-F2	4-4-1	15-04 x 15-12	15-04	15-12	15-04	15-12	0	4.5	2019	NA	Primary	4	31
81	5-1-1	Pseudo-F2	5-1-1	16-04 x 16-07	16-07	16-04	16-07	16-04	9	5	2019	227	Primary	5	1
82	5-1-2	Pseudo-F2	5-1-2	16-04 x 16-07	16-07	16-04	16-07	16-04	1	5	2019	NA	Primary	5	2
83	5-1-3	Pseudo-F2	5-1-3	16-04 x 16-07	16-07	16-04	16-07	16-04	1	5	2019	NA	Primary	5	3
84	5-1-4	Pseudo-F2	5-1-4	16-04 x 16-07	16-07	16-04	16-07	16-04	0	4.5	2019	NA	Primary	5	4
85	5-1-5	Pseudo-F2	5-1-5	16-04 x 16-07	16-07	16-04	16-07	16-04	1	5	2019	NA	Primary	5	5
86	5-1-6	Pseudo-F2	5-1-6	16-04 x 16-07	16-07	16-04	16-07	16-04	2	5	2019	247	Primary	5	6
87	5-1-7	Pseudo-F2	5-1-7	16-04 x 16-07	16-07	16-04	16-07	16-04	0	5	2019	NA	Primary	5	7
88	5-1-8	Pseudo-F2	5-1-8	16-04 x 16-07	16-07	16-04	16-07	16-04	0	5	2019	NA	Primary	5	8
89	5-1-10	Pseudo-F2	5-1-10	16-04 x 16-07	16-07	16-04	16-07	16-04	0	5	2019	NA	Primary	5	10
90	5-2-1	Pseudo-F2	5-2-1	16-04 x 16-07	16-07	16-04	16-07	16-04	0	5	2019	NA	Primary	5	11
91	5-2-3	Pseudo-F2	5-2-3	16-04 x 16-07	16-07	16-04	16-07	16-04	0	5	2019	NA	Primary	5	13
92	5-2-4	Pseudo-F2	5-2-4	16-04 x 16-07	16-07	16-04	16-07	16-04	0	5	2019	NA	Primary	5	14
93	5-2-5	Pseudo-F2	5-2-5	16-04 x 16-07	16-07	16-04	16-07	16-04	0	5	2019	NA	Primary	5	15
94	5-2-6	Pseudo-F2	5-2-6	16-04 x 16-07	16-07	16-04	16-07	16-04	0	4.5	2019	NA	Primary	5	16
95	5-2-7	Pseudo-F2	5-2-7	16-04 x 16-07	16-07	16-04	16-07	16-04	0	5	2019	NA	Primary	5	17
96	5-2-8	Pseudo-F2	5-2-8	16-04 x 16-07	16-07	16-04	16-07	16-04	0	0.5	2019	NA	Primary	5	18
97	5-2-9	Pseudo-F2	5-2-9	16-04 x 16-07	16-07	16-04	16-07	16-04	0	5	2019	NA	Primary	5	19
98	5-3-1	Pseudo-F2	5-3-1	16-04 x 16-07	16-07	16-04	16-07	16-04	0	5	2019	NA	Primary	5	21
99	5-3-3	Pseudo-F2	5-3-3	16-04 x 16-07	16-07	16-04	16-07	16-04	0	5	2019	NA	Primary	5	23
100	5-3-4	Pseudo-F2	5-3-4	16-04 x 16-07	16-07	16-04	16-07	16-04	4	5	2019	235	Primary	5	24
101	5-3-5	Pseudo-F2	5-3-5	16-04 x 16-07	16-07	16-04	16-07	16-04	0	5	2019	NA	Primary	5	25
102	5-3-6	Pseudo-F2	5-3-6	16-04 x 16-07	16-07	16-04	16-07	16-04	6	5	2019	230	Primary	5	26
103	5-3-7	Pseudo-F2	5-3-7	16-04 x 16-07	16-07	16-04	16-07	16-04	0	5	2019	NA	Primary	5	27
104	5-3-8	Pseudo-F2	5-3-8	16-04 x 16-07	16-07	16-04	16-07	16-04	0	5	2019	NA	Primary	5	28
105	5-3-9	Pseudo-F2	5-3-9	16-04 x 16-07	16-07	16-04	16-07	16-04	11	5	2019	240	Primary	5	29
106	5-3-10	Pseudo-F2	5-3-10	16-04 x 16-07	16-07	16-04	16-07	16-04	4	5	2019	259	Primary	5	30
107	5-4-1	Pseudo-F2	5-4-1	16-04 x 16-07	16-04	16-07	16-04	16-07	0	5	2019	NA	Primary	5	31
108	5-4-2	Pseudo-F2	5-4-2	16-04 x 16-07	16-04	16-07	16-04	16-07	0	4.5	2019	NA	Primary	5	32
109	5-4-3	Pseudo-F2	5-4-3	16-04 x 16-07	16-04	16-07	16-04	16-07	0	5	2019	NA	Primary	5	33
110	5-4-4	Pseudo-F2	5-4-4	16-04 x 16-07	16-04	16-07	16-04	16-07	0	5	2019	NA	Primary	5	34
111	5-4-5	Pseudo-F2	5-4-5	16-04 x 16-07	16-04	16-07	16-04	16-07	8	5	2019	229	Primary	5	35
112	5-4-6	Pseudo-F2	5-4-6	16-04 x 16-07	16-04	16-07	16-04	16-07	3	5	2019	234	Primary	5	36
113	5-4-7	Pseudo-F2	5-4-7	16-04 x 16-07	16-04	16-07	16-04	16-07	0	5	2019	NA	Primary	5	37
114	5-4-8	Pseudo-F2	5-4-8	16-04 x 16-07	16-04	16-07	16-04	16-07	0	5	2019	NA	Primary	5	38
115	5-4-9	Pseudo-F2	5-4-9	16-04 x 16-07	16-04	16-07	16-04	16-07	2	5	2019	235	Primary	5	39
116	5-4-10	Pseudo-F2	5-4-10	16-04 x 16-07	16-04	16-07	16-04	16-07	0	5	2019	NA	Primary	5	40
117	6-1-1	Pseudo-F2	6-1-1	16-04 x 16-07	16-04	16-07	16-04	16-07	0	5	2019	NA	Primary	6	1
118	6-1-2	Pseudo-F2	6-1-2	16-04 x 16-07	16-04	16-07	16-04	16-07	1	5	2019	247	Primary	6	2
119	6-1-3	Pseudo-F2	6-1-3	16-04 x 16-07	16-04	16-07	16-04	16-07	1	5	2019	264	Primary	6	3
120	6-1-4	Pseudo-F2	6-1-4	16-04 x 16-07	16-04	16-07	16-04	16-07	0	5	2019	NA	Primary	6	4
121	6-1-5	Pseudo-F2	6-1-5	16-04 x 16-07	16-04	16-07	16-04	16-07	1	5	2019	261	Primary	6	5
122	6-1-6	Pseudo-F2	6-1-6	16-04 x 16-07	16-04	16-07	16-04	16-07	0	5	2019	NA	Primary	6	6
123	6-1-7	Pseudo-F2	6-1-7	16-04 x 16-07	16-04	16-07	16-04	16-07	0	5	2019	NA	Primary	6	7
124	6-1-8	Pseudo-F2	6-1-8	16-04 x 16-07	16-04	16-07	16-04	16-07	0	5	2019	NA	Primary	6	8
125	6-1-9	Pseudo-F2	6-1-9	16-04 x 16-07	16-04	16-07	16-04	16-07	0	5	2019	NA	Primary	6	9
126	6-1-10	Pseudo-F2	6-1-10	16-04 x 16-07	16-04	16-07	16-04	16-07	0	5	2019	NA	Primary	6	10
127	6-2-1	Pseudo-F2	6-2-1	16-04 x 16-07	16-04	16-07	16-04	16-07	0	5	2019	NA	Primary	6	11
128	6-2-2	Pseudo-F2	6-2-2	16-04 x 16-07	16-04	16-07	16-04	16-07	0	0.5	2019	NA	Primary	6	12
129	6-2-3	Pseudo-F2	6-2-3	16-04 x 16-07	16-04	16-07	16-04	16-07	0	4.5	2019	NA	Primary	6	13
130	6-2-4	Pseudo-F2	6-2-4	16-04 x 16-07	16-04	16-07	16-04	16-07	0	5	2019	NA	Primary	6	14
131	6-2-7	Pseudo-F2	6-2-7	16-04 x 16-07	16-04	16-07	16-04	16-07	3	5	2019	235	Primary	6	17
132	6-2-8	Pseudo-F2	6-2-8	16-04 x 16-07	16-04	16-07	16-04	16-07	0	5	2019	NA	Primary	6	18
133	6-2-9	Pseudo-F2	6-2-9	16-04 x 16-07	16-04	16-07	16-04	16-07	0	5	2019	NA	Primary	6	19
134	6-2-10	Pseudo-F2	6-2-10	16-04 x 16-07	16-04	16-07	16-04	16-07	0	2.5	2019	NA	Primary	6	20
135	6-3-1	Pseudo-F2	6-3-1	16-04 x 16-07	16-04	16-07	16-04	16-07	5	5	2019	NA	Primary	6	21
136	6-3-2	Pseudo-F2	6-3-2	16-04 x 16-07	16-04	16-07	16-04	16-07	4	5	2019	236	Primary	6	22
137	6-3-3	Pseudo-F2	6-3-3	16-04 x 16-07	16-04	16-07	16-04	16-07	0	5	2019	NA	Primary	6	23
138	6-3-4	Pseudo-F2	6-3-4	16-04 x 16-07	16-04	16-07	16-04	16-07	0	5	2019	NA	Primary	6	24
139	6-3-5	Pseudo-F2	6-3-5	16-04 x 16-07	16-04	16-07	16-04	16-07	0	2.5	2019	NA	Primary	6	25
140	6-3-6	Pseudo-F2	6-3-6	16-04 x 16-07	16-04	16-07	16-04	16-07	0	5	2019	NA	Primary	6	26
141	6-3-7	Pseudo-F2	6-3-7	16-04 x 16-07	16-04	16-07	16-04	16-07	0	4.5	2019	NA	Primary	6	27
142	6-3-8	Pseudo-F2	6-3-8	16-04 x 16-07	16-04	16-07	16-04	16-07	0	2.5	2019	NA	Primary	6	28
143	6-3-9	Pseudo-F2	6-3-9	16-04 x 16-07	16-04	16-07	16-04	16-07	0	5	2019	NA	Primary	6	29
144	6-3-10	Pseudo-F2	6-3-10	16-04 x 16-07	16-04	16-07	16-04	16-07	0	5	2019	NA	Primary	6	30
145	6-4-1	Pseudo-F2	6-4-1	16-04 x 16-07	16-04	16-07	16-04	16-07	0	5	2019	NA	Primary	6	31
146	6-4-2	Pseudo-F2	6-4-2	16-04 x 16-07	16-04	16-07	16-04	16-07	0	5	2019	NA	Primary	6	32
147	6-4-3	Pseudo-F2	6-4-3	16-04 x 16-07	16-04	16-07	16-04	16-07	0	5	2019	NA	Primary	6	33
148	6-4-4	Pseudo-F2	6-4-4	16-04 x 16-07	16-04	16-07	16-04	16-07	1	5	2019	229	Primary	6	34
149	6-4-6	Pseudo-F2	6-4-6	16-04 x 16-07	16-04	16-07	16-04	16-07	0	5	2019	NA	Primary	6	36
150	6-4-7	Pseudo-F2	6-4-7	16-04 x 16-07	16-04	16-07	16-04	16-07	0	4.5	2019	NA	Primary	6	37
151	6-4-8	Pseudo-F2	6-4-8	16-04 x 16-07	16-04	16-07	16-04	16-07	0	5	2019	NA	Primary	6	38
152	6-4-9	Pseudo-F2	6-4-9	16-04 x 16-07	16-04	16-07	16-04	16-07	1	5	2019	NA	Primary	6	39
153	6-4-10	Pseudo-F2	6-4-10	16-04 x 16-07	16-04	16-07	16-04	16-07	0	5	2019	NA	Primary	6	40
154	7-1-1	Pseudo-F2	7-1-1	16-04 x 16-07	16-04	16-07	16-04	16-07	8	5	2019	236	Primary	7	1
155	7-1-2	Pseudo-F2	7-1-2	16-04 x 16-07	16-04	16-07	16-04	16-07	0	5	2019	NA	Primary	7	2
156	7-1-3	Pseudo-F2	7-1-3	16-04 x 16-07	16-04	16-07	16-04	16-07	0	5	2019	NA	Primary	7	3
157	7-1-4	Pseudo-F2	7-1-4	16-04 x 16-07	16-04	16-07	16-04	16-07	1	5	2019	247	Primary	7	4
158	7-1-5	Pseudo-F2	7-1-5	16-04 x 16-07	16-04	16-07	16-04	16-07	7	5	2019	231	Primary	7	5
159	7-1-6	Pseudo-F2	7-1-6	16-04 x 16-07	16-04	16-07	16-04	16-07	4	5	2019	235	Primary	7	6
160	7-1-7	Pseudo-F2	7-1-7	16-04 x 16-07	16-04	16-07	16-04	16-07	0	0.5	2019	NA	Primary	7	7
161	7-1-8	Pseudo-F2	7-1-8	16-04 x 16-07	16-04	16-07	16-04	16-07	0	2.5	2019	NA	Primary	7	8
162	7-1-9	Pseudo-F2	7-1-9	16-04 x 16-07	16-04	16-07	16-04	16-07	0	5	2019	NA	Primary	7	9
163	7-1-10	Pseudo-F2	7-1-10	16-04 x 16-07	16-04	16-07	16-04	16-07	0	5	2019	NA	Primary	7	10
164	7-2-1	Pseudo-F2	7-2-1	16-04 x 16-07	16-04	16-07	16-04	16-07	4	5	2019	236	Primary	7	11
165	7-2-2	Pseudo-F2	7-2-2	16-04 x 16-07	16-04	16-07	16-04	16-07	3	5	2019	242	Primary	7	12
166	7-2-3	Pseudo-F2	7-2-3	16-04 x 16-07	16-04	16-07	16-04	16-07	5	5	2019	244	Primary	7	13
167	7-2-4	Pseudo-F2	7-2-4	16-04 x 16-07	16-04	16-07	16-04	16-07	0	5	2019	NA	Primary	7	14
168	7-2-5	Pseudo-F2	7-2-5	16-04 x 16-07	16-04	16-07	16-04	16-07	0	4.5	2019	NA	Primary	7	15
169	7-2-6	Pseudo-F2	7-2-6	16-04 x 16-07	16-04	16-07	16-04	16-07	0	5	2019	NA	Primary	7	16
170	7-2-7	Pseudo-F2	7-2-7	16-04 x 16-07	16-04	16-07	16-04	16-07	0	1.5	2019	NA	Primary	7	17
171	7-2-8	Pseudo-F2	7-2-8	16-04 x 16-07	16-04	16-07	16-04	16-07	0	4.5	2019	NA	Primary	7	18
172	7-2-9	Pseudo-F2	7-2-9	16-04 x 16-07	16-04	16-07	16-04	16-07	0	4.5	2019	NA	Primary	7	19
173	7-3-1	Pseudo-F2	7-3-1	16-04 x 16-07	16-04	16-07	16-04	16-07	0	5	2019	NA	Primary	7	21
174	7-3-2	Pseudo-F2	7-3-2	16-04 x 16-07	16-04	16-07	16-04	16-07	14	5	2019	230	Primary	7	22
175	7-3-3	Pseudo-F2	7-3-3	16-04 x 16-07	16-04	16-07	16-04	16-07	18	5	2019	236	Primary	7	23
176	7-3-4	Pseudo-F2	7-3-4	16-04 x 16-07	16-04	16-07	16-04	16-07	16	5	2019	230	Primary	7	24
177	7-3-5	Pseudo-F2	7-3-5	16-04 x 16-07	16-04	16-07	16-04	16-07	17	5	2019	236	Primary	7	25
178	7-3-6	Pseudo-F2	7-3-6	16-04 x 16-07	16-04	16-07	16-04	16-07	0	5	2019	NA	Primary	7	26
179	7-3-7	Pseudo-F2	7-3-7	16-04 x 16-07	16-04	16-07	16-04	16-07	0	3.5	2019	NA	Primary	7	27
180	7-3-8	Pseudo-F2	7-3-8	16-04 x 16-07	16-04	16-07	16-04	16-07	20	5	2019	227	Primary	7	28
181	7-3-9	Pseudo-F2	7-3-9	16-04 x 16-07	16-04	16-07	16-04	16-07	0	4.5	2019	NA	Primary	7	29
182	7-3-10	Pseudo-F2	7-3-10	16-04 x 16-07	16-04	16-07	16-04	16-07	0	5	2019	NA	Primary	7	30
183	7-4-1	Pseudo-F2	7-4-1	16-04 x 16-07	16-04	16-07	16-04	16-07	1	5	2019	236	Primary	7	31
184	7-4-2	Pseudo-F2	7-4-2	16-04 x 16-07	16-04	16-07	16-04	16-07	9	5	2019	230	Primary	7	32
185	7-4-3	Pseudo-F2	7-4-3	16-04 x 16-07	16-04	16-07	16-04	16-07	0	5	2019	NA	Primary	7	33
186	7-4-4	Pseudo-F2	7-4-4	16-04 x 16-07	16-04	16-07	16-04	16-07	0	5	2019	NA	Primary	7	34
187	7-4-5	Pseudo-F2	7-4-5	16-04 x 16-07	16-04	16-07	16-04	16-07	0	5	2019	NA	Primary	7	35
188	7-4-6	Pseudo-F2	7-4-6	16-04 x 16-07	16-04	16-07	16-04	16-07	0	0.5	2019	NA	Primary	7	36
189	7-4-7	Pseudo-F2	7-4-7	16-04 x 16-07	16-04	16-07	16-04	16-07	0	5	2019	NA	Primary	7	37
190	7-4-9	Pseudo-F2	7-4-9	16-04 x 16-07	16-04	16-07	16-04	16-07	1	5	2019	NA	Primary	7	39
191	7-4-10	Pseudo-F2	7-4-10	16-04 x 16-07	16-04	16-07	16-04	16-07	0	5	2019	NA	Primary	7	40
192	8-1-1	Pseudo-F2	8-1-1	16-04 x 16-07	16-04	16-07	16-04	16-07	7	5	2019	239	Primary	8	1
193	8-1-2	Pseudo-F2	8-1-2	16-04 x 16-07	16-04	16-07	16-04	16-07	7	5	2019	236	Primary	8	2
194	8-1-3	Pseudo-F2	8-1-3	16-04 x 16-07	16-04	16-07	16-04	16-07	7	5	2019	230	Primary	8	3
195	8-1-4	Pseudo-F2	8-1-4	16-04 x 16-07	16-04	16-07	16-04	16-07	4	5	2019	254	Primary	8	4
196	8-1-5	Pseudo-F2	8-1-5	16-04 x 16-07	16-04	16-07	16-04	16-07	12	5	2019	260	Primary	8	5
197	8-1-6	Pseudo-F2	8-1-6	16-04 x 16-07	16-04	16-07	16-04	16-07	17	5	2019	230	Primary	8	6
198	8-1-7	Pseudo-F2	8-1-7	16-04 x 16-07	16-04	16-07	16-04	16-07	1	5	2019	247	Primary	8	7
199	8-1-8	Pseudo-F2	8-1-8	16-04 x 16-07	16-04	16-07	16-04	16-07	10	5	2019	231	Primary	8	8
200	8-1-9	Pseudo-F2	8-1-9	16-04 x 16-07	16-04	16-07	16-04	16-07	0	5	2019	NA	Primary	8	9
201	8-1-10	Pseudo-F2	8-1-10	16-04 x 16-07	16-04	16-07	16-04	16-07	0	5	2019	NA	Primary	8	10
202	8-2-1	Pseudo-F2	8-2-1	16-04 x 16-07	16-04	16-07	16-04	16-07	10	5	2019	225	Primary	8	11
203	8-2-2	Pseudo-F2	8-2-2	16-04 x 16-07	16-04	16-07	16-04	16-07	0	5	2019	NA	Primary	8	12
204	8-2-4	Pseudo-F2	8-2-4	16-04 x 16-07	16-04	16-07	16-04	16-07	0	0.5	2019	NA	Primary	8	14
205	8-2-5	Pseudo-F2	8-2-5	16-04 x 16-07	16-04	16-07	16-04	16-07	0	5	2019	NA	Primary	8	15
206	8-2-6	Pseudo-F2	8-2-6	16-04 x 16-07	16-04	16-07	16-04	16-07	0	0.5	2019	NA	Primary	8	16
207	8-2-7	Pseudo-F2	8-2-7	16-04 x 16-07	16-04	16-07	16-04	16-07	10	5	2019	241	Primary	8	17
208	8-2-8	Pseudo-F2	8-2-8	16-04 x 16-07	16-04	16-07	16-04	16-07	10	5	2019	236	Primary	8	18
209	8-2-10	Pseudo-F2	8-2-10	16-04 x 16-07	16-04	16-07	16-04	16-07	0	2.5	2019	NA	Primary	8	20
210	8-3-1	Pseudo-F2	8-3-1	16-04 x 16-07	16-04	16-07	16-04	16-07	20	5	2019	225	Primary	8	21
211	8-3-2	Pseudo-F2	8-3-2	16-04 x 16-07	16-04	16-07	16-04	16-07	18	5	2019	225	Primary	8	22
212	8-3-3	Pseudo-F2	8-3-3	16-04 x 16-07	16-04	16-07	16-04	16-07	18	5	2019	225	Primary	8	23
213	8-3-4	Pseudo-F2	8-3-4	16-04 x 16-07	16-04	16-07	16-04	16-07	13	5	2019	225	Primary	8	24
214	8-3-5	Pseudo-F2	8-3-5	16-04 x 16-07	16-04	16-07	16-04	16-07	0	5	2019	NA	Primary	8	25
215	8-3-6	Pseudo-F2	8-3-6	16-04 x 16-07	16-04	16-07	16-04	16-07	0	5	2019	NA	Primary	8	26
216	8-3-7	Pseudo-F2	8-3-7	16-04 x 16-07	16-04	16-07	16-04	16-07	3	5	2019	261	Primary	8	27
217	8-3-8	Pseudo-F2	8-3-8	16-04 x 16-07	16-04	16-07	16-04	16-07	8	5	2019	225	Primary	8	28
218	8-3-9	Pseudo-F2	8-3-9	16-04 x 16-07	16-04	16-07	16-04	16-07	0	5	2019	NA	Primary	8	29
219	8-3-10	Pseudo-F2	8-3-10	16-04 x 16-07	16-04	16-07	16-04	16-07	0	5	2019	NA	Primary	8	30
220	8-4-1	Pseudo-F2	8-4-1	16-04 x 16-07	16-04	16-07	16-04	16-07	16	5	2019	218	Primary	8	31
221	8-4-2	Pseudo-F2	8-4-2	16-04 x 16-07	16-04	16-07	16-04	16-07	0	5	2019	NA	Primary	8	32
222	8-4-3	Pseudo-F2	8-4-3	16-04 x 16-07	16-04	16-07	16-04	16-07	16	5	2019	239	Primary	8	33
223	8-4-4	Pseudo-F2	8-4-4	16-04 x 16-07	16-04	16-07	16-04	16-07	0	5	2019	NA	Primary	8	34
224	8-4-5	Pseudo-F2	8-4-5	16-04 x 16-07	16-04	16-07	16-04	16-07	0	2.5	2019	NA	Primary	8	35
225	8-4-6	Pseudo-F2	8-4-6	16-04 x 16-07	16-04	16-07	16-04	16-07	0	5	2019	NA	Primary	8	36
226	8-4-7	Pseudo-F2	8-4-7	16-04 x 16-07	16-04	16-07	16-04	16-07	5	5	2019	230	Primary	8	37
227	8-4-8	Pseudo-F2	8-4-8	16-04 x 16-07	16-04	16-07	16-04	16-07	0	5	2019	NA	Primary	8	38
228	8-4-9	Pseudo-F2	8-4-9	16-04 x 16-07	16-04	16-07	16-04	16-07	0	5	2019	NA	Primary	8	39
229	9-1-1	Pseudo-F2	9-1-1	16-04 x 16-07	16-04	16-07	16-04	16-07	0	5	2019	NA	Primary	9	1
230	9-1-2	Pseudo-F2	9-1-2	16-04 x 16-07	16-04	16-07	16-04	16-07	0	5	2019	NA	Primary	9	2
231	9-1-3	Pseudo-F2	9-1-3	16-04 x 16-07	16-04	16-07	16-04	16-07	17	5	2019	228	Primary	9	3
232	9-1-4	Pseudo-F2	9-1-4	16-04 x 16-07	16-04	16-07	16-04	16-07	0	5	2019	NA	Primary	9	4
233	9-1-5	Pseudo-F2	9-1-5	16-04 x 16-07	16-04	16-07	16-04	16-07	0	4.5	2019	NA	Primary	9	5
234	9-1-7	Pseudo-F2	9-1-7	16-04 x 16-07	16-04	16-07	16-04	16-07	0	5	2019	NA	Primary	9	7
235	9-1-9	Pseudo-F2	9-1-9	16-04 x 16-07	16-04	16-07	16-04	16-07	12	5	2019	229	Primary	9	9
236	9-2-1	Pseudo-F2	9-2-1	16-10 x 16-11	16-11	16-10	16-11	16-10	0	5	2019	NA	Primary	9	11
237	9-2-2	Pseudo-F2	9-2-2	16-10 x 16-11	16-11	16-10	16-11	16-10	1	5	2019	253	Primary	9	12
238	9-2-3	Pseudo-F2	9-2-3	16-10 x 16-11	16-11	16-10	16-11	16-10	17	5	2019	235	Primary	9	13
239	9-2-6	Pseudo-F2	9-2-6	16-10 x 16-11	16-11	16-10	16-11	16-10	2	5	2019	253	Primary	9	16
240	9-2-7	Pseudo-F2	9-2-7	16-10 x 16-11	16-11	16-10	16-11	16-10	0	5	2019	NA	Primary	9	17
241	9-2-8	Pseudo-F2	9-2-8	16-10 x 16-11	16-11	16-10	16-11	16-10	20	5	2019	227	Primary	9	18
242	9-2-9	Pseudo-F2	9-2-9	16-10 x 16-11	16-11	16-10	16-11	16-10	0	4.5	2019	NA	Primary	9	19
243	9-2-10	Pseudo-F2	9-2-10	16-10 x 16-11	16-11	16-10	16-11	16-10	16	5	2019	228	Primary	9	20
244	9-3-1	Pseudo-F2	9-3-1	16-10 x 16-11	16-10	16-11	16-10	16-11	20	5	2019	225	Primary	9	21
245	9-3-2	Pseudo-F2	9-3-2	16-10 x 16-11	16-10	16-11	16-10	16-11	20	5	2019	230	Primary	9	22
246	9-3-3	Pseudo-F2	9-3-3	16-10 x 16-11	16-10	16-11	16-10	16-11	18	5	2019	231	Primary	9	23
247	9-3-4	Pseudo-F2	9-3-4	16-10 x 16-11	16-10	16-11	16-10	16-11	3	5	2019	240	Primary	9	24
248	9-3-5	Pseudo-F2	9-3-5	16-10 x 16-11	16-10	16-11	16-10	16-11	0	4.5	2019	NA	Primary	9	25
249	9-4-1	Pseudo-F2	9-4-1	16-08 x 16-12	16-08	16-12	16-08	16-12	10	5	2019	240	Primary	9	31
250	9-4-2	Pseudo-F2	9-4-2	16-08 x 16-12	16-08	16-12	16-08	16-12	1	5	2019	247	Primary	9	32
251	10-1-1	Pseudo-F2	10-1-1	18-02 x 18-09	18-09	18-02	18-09	18-02	15	5	2019	229	Primary	10	1
252	10-1-2	Pseudo-F2	10-1-2	18-02 x 18-09	18-09	18-02	18-09	18-02	0	5	2019	NA	Primary	10	2
253	10-1-3	Pseudo-F2	10-1-3	18-02 x 18-09	18-09	18-02	18-09	18-02	0	5	2019	NA	Primary	10	3
254	10-1-4	Pseudo-F2	10-1-4	18-02 x 18-09	18-09	18-02	18-09	18-02	0	5	2019	NA	Primary	10	4
255	10-1-5	Pseudo-F2	10-1-5	18-02 x 18-09	18-09	18-02	18-09	18-02	1	5	2019	NA	Primary	10	5
256	10-1-6	Pseudo-F2	10-1-6	18-02 x 18-09	18-09	18-02	18-09	18-02	0	5	2019	NA	Primary	10	6
257	10-1-7	Pseudo-F2	10-1-7	18-02 x 18-09	18-09	18-02	18-09	18-02	20	5	2019	235	Primary	10	7
258	10-1-8	Pseudo-F2	10-1-8	18-02 x 18-09	18-09	18-02	18-09	18-02	8	5	2019	246	Primary	10	8
259	10-1-9	Pseudo-F2	10-1-9	18-02 x 18-09	18-09	18-02	18-09	18-02	4	5	2019	246	Primary	10	9
260	10-1-10	Pseudo-F2	10-1-10	18-02 x 18-09	18-09	18-02	18-09	18-02	0	5	2019	NA	Primary	10	10
261	10-2-1	Pseudo-F2	10-2-1	18-02 x 18-09	18-09	18-02	18-09	18-02	1	5	2019	253	Primary	10	11
262	10-2-2	Pseudo-F2	10-2-2	18-02 x 18-09	18-09	18-02	18-09	18-02	0	5	2019	NA	Primary	10	12
263	10-2-3	Pseudo-F2	10-2-3	18-02 x 18-09	18-09	18-02	18-09	18-02	0	5	2019	NA	Primary	10	13
264	10-2-4	Pseudo-F2	10-2-4	18-02 x 18-09	18-09	18-02	18-09	18-02	0	5	2019	NA	Primary	10	14
265	10-2-5	Pseudo-F2	10-2-5	18-02 x 18-09	18-09	18-02	18-09	18-02	0	5	2019	NA	Primary	10	15
266	10-2-6	Pseudo-F2	10-2-6	18-02 x 18-09	18-09	18-02	18-09	18-02	0	5	2019	NA	Primary	10	16
267	10-2-7	Pseudo-F2	10-2-7	18-02 x 18-09	18-09	18-02	18-09	18-02	0	5	2019	NA	Primary	10	17
268	10-2-8	Pseudo-F2	10-2-8	18-02 x 18-09	18-09	18-02	18-09	18-02	0	5	2019	NA	Primary	10	18
269	10-2-9	Pseudo-F2	10-2-9	18-02 x 18-09	18-09	18-02	18-09	18-02	0	5	2019	NA	Primary	10	19
270	10-2-10	Pseudo-F2	10-2-10	18-02 x 18-09	18-09	18-02	18-09	18-02	0	4.5	2019	NA	Primary	10	20
271	10-3-1	Pseudo-F2	10-3-1	18-02 x 18-09	18-09	18-02	18-09	18-02	0	5	2019	NA	Primary	10	21
272	10-3-2	Pseudo-F2	10-3-2	18-02 x 18-09	18-09	18-02	18-09	18-02	1	5	2019	247	Primary	10	22
273	10-3-3	Pseudo-F2	10-3-3	18-02 x 18-09	18-09	18-02	18-09	18-02	0	5	2019	NA	Primary	10	23
274	10-3-4	Pseudo-F2	10-3-4	18-02 x 18-09	18-09	18-02	18-09	18-02	0	5	2019	NA	Primary	10	24
275	10-3-5	Pseudo-F2	10-3-5	18-02 x 18-09	18-09	18-02	18-09	18-02	0	5	2019	NA	Primary	10	25
276	10-3-7	Pseudo-F2	10-3-7	18-02 x 18-09	18-09	18-02	18-09	18-02	0	5	2019	NA	Primary	10	27
277	10-3-8	Pseudo-F2	10-3-8	18-02 x 18-09	18-09	18-02	18-09	18-02	0	5	2019	NA	Primary	10	28
278	10-3-9	Pseudo-F2	10-3-9	18-02 x 18-09	18-09	18-02	18-09	18-02	0	5	2019	NA	Primary	10	29
279	10-3-10	Pseudo-F2	10-3-10	18-02 x 18-09	18-09	18-02	18-09	18-02	4	5	2019	231	Primary	10	30
280	10-4-1	Pseudo-F2	10-4-1	18-02 x 18-09	18-09	18-02	18-09	18-02	0	5	2019	NA	Primary	10	31
281	10-4-2	Pseudo-F2	10-4-2	18-02 x 18-09	18-09	18-02	18-09	18-02	1	5	2019	NA	Primary	10	32
282	10-4-3	Pseudo-F2	10-4-3	18-02 x 18-09	18-09	18-02	18-09	18-02	0	5	2019	NA	Primary	10	33
283	10-4-4	Pseudo-F2	10-4-4	18-02 x 18-09	18-09	18-02	18-09	18-02	1	5	2019	NA	Primary	10	34
284	10-4-5	Pseudo-F2	10-4-5	18-02 x 18-09	18-09	18-02	18-09	18-02	0	5	2019	NA	Primary	10	35
285	10-4-6	Pseudo-F2	10-4-6	18-02 x 18-09	18-09	18-02	18-09	18-02	0	5	2019	NA	Primary	10	36
286	10-4-7	Pseudo-F2	10-4-7	18-02 x 18-09	18-09	18-02	18-09	18-02	0	1.5	2019	NA	Primary	10	37
287	10-4-8	Pseudo-F2	10-4-8	18-02 x 18-09	18-09	18-02	18-09	18-02	1	5	2019	NA	Primary	10	38
288	11-1-1	Pseudo-F2	11-1-1	18-02 x 18-09	18-09	18-02	18-09	18-02	12	5	2019	246	Primary	11	1
289	11-1-2	Pseudo-F2	11-1-2	18-02 x 18-09	18-09	18-02	18-09	18-02	10	5	2019	239	Primary	11	2
290	11-1-3	Pseudo-F2	11-1-3	18-02 x 18-09	18-09	18-02	18-09	18-02	0	5	2019	NA	Primary	11	3
291	11-1-4	Pseudo-F2	11-1-4	18-02 x 18-09	18-09	18-02	18-09	18-02	4	5	2019	239	Primary	11	4
292	11-1-5	Pseudo-F2	11-1-5	18-02 x 18-09	18-09	18-02	18-09	18-02	0	5	2019	NA	Primary	11	5
293	11-1-6	Pseudo-F2	11-1-6	18-02 x 18-09	18-09	18-02	18-09	18-02	0	5	2019	NA	Primary	11	6
294	11-1-7	Pseudo-F2	11-1-7	18-02 x 18-09	18-09	18-02	18-09	18-02	0	5	2019	NA	Primary	11	7
295	11-1-8	Pseudo-F2	11-1-8	18-02 x 18-09	18-09	18-02	18-09	18-02	0	4.5	2019	NA	Primary	11	8
296	11-1-9	Pseudo-F2	11-1-9	18-02 x 18-09	18-09	18-02	18-09	18-02	0	5	2019	NA	Primary	11	9
297	11-1-10	Pseudo-F2	11-1-10	18-02 x 18-09	18-09	18-02	18-09	18-02	0	5	2019	NA	Primary	11	10
298	11-2-1	Pseudo-F2	11-2-1	18-02 x 18-09	18-09	18-02	18-09	18-02	0	5	2019	NA	Primary	11	11
299	11-2-2	Pseudo-F2	11-2-2	18-02 x 18-09	18-09	18-02	18-09	18-02	1	5	2019	NA	Primary	11	12
300	11-2-3	Pseudo-F2	11-2-3	18-02 x 18-09	18-09	18-02	18-09	18-02	0	5	2019	NA	Primary	11	13
301	11-2-4	Pseudo-F2	11-2-4	18-02 x 18-09	18-09	18-02	18-09	18-02	0	5	2019	NA	Primary	11	14
302	11-2-5	Pseudo-F2	11-2-5	18-02 x 18-09	18-09	18-02	18-09	18-02	0	4.5	2019	NA	Primary	11	15
303	11-2-6	Pseudo-F2	11-2-6	18-02 x 18-09	18-09	18-02	18-09	18-02	0	5	2019	NA	Primary	11	16
304	11-2-7	Pseudo-F2	11-2-7	18-02 x 18-09	18-09	18-02	18-09	18-02	0	5	2019	NA	Primary	11	17
305	11-2-8	Pseudo-F2	11-2-8	18-02 x 18-09	18-09	18-02	18-09	18-02	1	5	2019	250	Primary	11	18
306	11-2-9	Pseudo-F2	11-2-9	18-02 x 18-09	18-09	18-02	18-09	18-02	0	5	2019	NA	Primary	11	19
307	11-2-10	Pseudo-F2	11-2-10	18-02 x 18-09	18-09	18-02	18-09	18-02	1	5	2019	249	Primary	11	20
308	11-3-1	Pseudo-F2	11-3-1	18-02 x 18-09	18-09	18-02	18-09	18-02	0	5	2019	NA	Primary	11	21
309	11-3-2	Pseudo-F2	11-3-2	18-02 x 18-09	18-09	18-02	18-09	18-02	0	5	2019	NA	Primary	11	22
310	11-3-3	Pseudo-F2	11-3-3	18-02 x 18-09	18-09	18-02	18-09	18-02	0	5	2019	NA	Primary	11	23
311	11-3-4	Pseudo-F2	11-3-4	18-02 x 18-09	18-09	18-02	18-09	18-02	0	5	2019	NA	Primary	11	24
312	11-3-5	Pseudo-F2	11-3-5	18-02 x 18-09	18-09	18-02	18-09	18-02	0	5	2019	NA	Primary	11	25
313	11-3-6	Pseudo-F2	11-3-6	18-02 x 18-09	18-09	18-02	18-09	18-02	0	5	2019	NA	Primary	11	26
314	11-3-7	Pseudo-F2	11-3-7	18-02 x 18-09	18-09	18-02	18-09	18-02	0	5	2019	NA	Primary	11	27
315	11-3-8	Pseudo-F2	11-3-8	18-02 x 18-09	18-09	18-02	18-09	18-02	7	5	2019	239	Primary	11	28
316	11-3-9	Pseudo-F2	11-3-9	18-02 x 18-09	18-09	18-02	18-09	18-02	0	5	2019	NA	Primary	11	29
317	11-3-10	Pseudo-F2	11-3-10	18-02 x 18-09	18-09	18-02	18-09	18-02	0	5	2019	NA	Primary	11	30
318	11-4-1	Pseudo-F2	11-4-1	18-02 x 18-09	18-09	18-02	18-09	18-02	0	5	2019	NA	Primary	11	31
319	11-4-2	Pseudo-F2	11-4-2	18-02 x 18-09	18-09	18-02	18-09	18-02	15	5	2019	227	Primary	11	32
320	11-4-3	Pseudo-F2	11-4-3	18-02 x 18-09	18-09	18-02	18-09	18-02	0	5	2019	NA	Primary	11	33
321	11-4-4	Pseudo-F2	11-4-4	18-02 x 18-09	18-09	18-02	18-09	18-02	14	5	2019	218	Primary	11	34
322	11-4-5	Pseudo-F2	11-4-5	18-02 x 18-09	18-09	18-02	18-09	18-02	3	5	2019	239	Primary	11	35
323	11-4-6	Pseudo-F2	11-4-6	18-02 x 18-09	18-09	18-02	18-09	18-02	0	5	2019	NA	Primary	11	36
324	11-4-7	Pseudo-F2	11-4-7	18-02 x 18-09	18-09	18-02	18-09	18-02	2	5	2019	247	Primary	11	37
325	11-4-8	Pseudo-F2	11-4-8	18-02 x 18-09	18-09	18-02	18-09	18-02	0	5	2019	NA	Primary	11	38
326	11-4-9	Pseudo-F2	11-4-9	18-02 x 18-09	18-09	18-02	18-09	18-02	0	5	2019	NA	Primary	11	39
327	11-4-10	Pseudo-F2	11-4-10	18-02 x 18-09	18-09	18-02	18-09	18-02	5	5	2019	235	Primary	11	40
328	12-1-1	Pseudo-F2	12-1-1	18-02 x 18-09	18-09	18-02	18-09	18-02	0	5	2019	NA	Primary	12	1
329	12-1-2	Pseudo-F2	12-1-2	18-02 x 18-09	18-09	18-02	18-09	18-02	0	5	2019	NA	Primary	12	2
330	12-1-3	Pseudo-F2	12-1-3	18-02 x 18-09	18-09	18-02	18-09	18-02	0	2.5	2019	NA	Primary	12	3
331	12-1-4	Pseudo-F2	12-1-4	18-02 x 18-09	18-09	18-02	18-09	18-02	0	5	2019	NA	Primary	12	4
332	12-1-5	Pseudo-F2	12-1-5	18-02 x 18-09	18-09	18-02	18-09	18-02	0	1.5	2019	NA	Primary	12	5
333	12-1-6	Pseudo-F2	12-1-6	18-02 x 18-09	18-09	18-02	18-09	18-02	0	5	2019	NA	Primary	12	6
334	12-1-7	Pseudo-F2	12-1-7	18-02 x 18-09	18-09	18-02	18-09	18-02	0	3.5	2019	NA	Primary	12	7
335	12-1-8	Pseudo-F2	12-1-8	18-02 x 18-09	18-09	18-02	18-09	18-02	18	5	2019	227	Primary	12	8
336	12-1-9	Pseudo-F2	12-1-9	18-02 x 18-09	18-09	18-02	18-09	18-02	0	0.5	2019	NA	Primary	12	9
337	12-1-10	Pseudo-F2	12-1-10	18-02 x 18-09	18-09	18-02	18-09	18-02	0	5	2019	NA	Primary	12	10
338	12-2-1	Pseudo-F2	12-2-1	18-02 x 18-09	18-09	18-02	18-09	18-02	2	5	2019	238	Primary	12	11
339	12-2-2	Pseudo-F2	12-2-2	18-02 x 18-09	18-09	18-02	18-09	18-02	6	5	2019	238	Primary	12	12
340	12-2-3	Pseudo-F2	12-2-3	18-02 x 18-09	18-09	18-02	18-09	18-02	0	1.5	2019	NA	Primary	12	13
341	12-2-4	Pseudo-F2	12-2-4	18-02 x 18-09	18-09	18-02	18-09	18-02	0	5	2019	NA	Primary	12	14
342	12-2-5	Pseudo-F2	12-2-5	18-02 x 18-09	18-09	18-02	18-09	18-02	0	0.5	2019	NA	Primary	12	15
343	12-2-6	Pseudo-F2	12-2-6	18-02 x 18-09	18-09	18-02	18-09	18-02	0	0.5	2019	NA	Primary	12	16
344	12-2-7	Pseudo-F2	12-2-7	18-02 x 18-09	18-09	18-02	18-09	18-02	0	5	2019	NA	Primary	12	17
345	12-2-8	Pseudo-F2	12-2-8	18-02 x 18-09	18-09	18-02	18-09	18-02	0	5	2019	NA	Primary	12	18
346	12-2-9	Pseudo-F2	12-2-9	18-02 x 18-09	18-09	18-02	18-09	18-02	0	0.5	2019	NA	Primary	12	19
347	12-2-10	Pseudo-F2	12-2-10	18-02 x 18-09	18-09	18-02	18-09	18-02	0	5	2019	NA	Primary	12	20
348	12-3-1	Pseudo-F2	12-3-1	18-02 x 18-09	18-09	18-02	18-09	18-02	15	4.5	2019	227	Primary	12	21
349	12-3-2	Pseudo-F2	12-3-2	18-02 x 18-09	18-09	18-02	18-09	18-02	7	5	2019	226	Primary	12	22
350	12-3-3	Pseudo-F2	12-3-3	18-02 x 18-09	18-09	18-02	18-09	18-02	0	5	2019	NA	Primary	12	23
351	12-3-4	Pseudo-F2	12-3-4	18-02 x 18-09	18-09	18-02	18-09	18-02	0	5	2019	NA	Primary	12	24
352	12-3-5	Pseudo-F2	12-3-5	18-02 x 18-09	18-09	18-02	18-09	18-02	1	5	2019	NA	Primary	12	25
353	12-3-6	Pseudo-F2	12-3-6	18-02 x 18-09	18-09	18-02	18-09	18-02	0	2.5	2019	NA	Primary	12	26
354	12-3-7	Pseudo-F2	12-3-7	18-02 x 18-09	18-09	18-02	18-09	18-02	0	5	2019	NA	Primary	12	27
355	12-3-8	Pseudo-F2	12-3-8	18-02 x 18-09	18-09	18-02	18-09	18-02	0	5	2019	NA	Primary	12	28
356	12-3-9	Pseudo-F2	12-3-9	18-02 x 18-09	18-09	18-02	18-09	18-02	0	5	2019	NA	Primary	12	29
357	12-3-10	Pseudo-F2	12-3-10	18-02 x 18-09	18-09	18-02	18-09	18-02	0	5	2019	NA	Primary	12	30
358	12-4-1	Pseudo-F2	12-4-1	18-02 x 18-09	18-09	18-02	18-09	18-02	0	5	2019	NA	Primary	12	31
359	12-4-2	Pseudo-F2	12-4-2	18-02 x 18-09	18-09	18-02	18-09	18-02	0	5	2019	NA	Primary	12	32
360	12-4-3	Pseudo-F2	12-4-3	18-02 x 18-09	18-09	18-02	18-09	18-02	0	1.5	2019	NA	Primary	12	33
361	12-4-4	Pseudo-F2	12-4-4	18-02 x 18-09	18-09	18-02	18-09	18-02	16	5	2019	228	Primary	12	34
362	12-4-5	Pseudo-F2	12-4-5	18-02 x 18-09	18-09	18-02	18-09	18-02	0	5	2019	NA	Primary	12	35
363	12-4-6	Pseudo-F2	12-4-6	18-02 x 18-09	18-09	18-02	18-09	18-02	0	5	2019	NA	Primary	12	36
364	12-4-7	Pseudo-F2	12-4-7	18-02 x 18-09	18-09	18-02	18-09	18-02	0	5	2019	NA	Primary	12	37
365	12-4-8	Pseudo-F2	12-4-8	18-02 x 18-09	18-09	18-02	18-09	18-02	0	5	2019	NA	Primary	12	38
366	12-4-9	Pseudo-F2	12-4-9	18-02 x 18-09	18-09	18-02	18-09	18-02	0	1.5	2019	NA	Primary	12	39
367	12-4-10	Pseudo-F2	12-4-10	18-02 x 18-09	18-09	18-02	18-09	18-02	0	4.5	2019	NA	Primary	12	40
368	13-1-1	Pseudo-F2	13-1-1	18-02 x 18-09	18-09	18-02	18-09	18-02	0	5	2019	NA	Primary	13	1
369	13-1-2	Pseudo-F2	13-1-2	18-02 x 18-09	18-09	18-02	18-09	18-02	0	5	2019	NA	Primary	13	2
370	13-1-3	Pseudo-F2	13-1-3	18-02 x 18-09	18-09	18-02	18-09	18-02	0	5	2019	NA	Primary	13	3
371	13-1-4	Pseudo-F2	13-1-4	18-02 x 18-09	18-09	18-02	18-09	18-02	0	5	2019	NA	Primary	13	4
372	13-1-6	Pseudo-F2	13-1-6	18-02 x 18-09	18-09	18-02	18-09	18-02	0	5	2019	NA	Primary	13	6
373	13-1-7	Pseudo-F2	13-1-7	18-02 x 18-09	18-09	18-02	18-09	18-02	0	5	2019	NA	Primary	13	7
374	13-1-8	Pseudo-F2	13-1-8	18-02 x 18-09	18-09	18-02	18-09	18-02	0	5	2019	NA	Primary	13	8
375	13-1-9	Pseudo-F2	13-1-9	18-02 x 18-09	18-09	18-02	18-09	18-02	0	5	2019	NA	Primary	13	9
376	13-1-10	Pseudo-F2	13-1-10	18-02 x 18-09	18-09	18-02	18-09	18-02	0	5	2019	NA	Primary	13	10
377	13-2-1	Pseudo-F2	13-2-1	18-02 x 18-09	18-09	18-02	18-09	18-02	0	5	2019	NA	Primary	13	11
378	13-2-2	Pseudo-F2	13-2-2	18-02 x 18-09	18-09	18-02	18-09	18-02	0	4.5	2019	NA	Primary	13	12
379	13-2-3	Pseudo-F2	13-2-3	18-02 x 18-09	18-09	18-02	18-09	18-02	0	5	2019	NA	Primary	13	13
380	13-2-4	Pseudo-F2	13-2-4	18-02 x 18-09	18-09	18-02	18-09	18-02	17	5	2019	NA	Primary	13	14
381	13-2-5	Pseudo-F2	13-2-5	18-02 x 18-09	18-09	18-02	18-09	18-02	0	5	2019	NA	Primary	13	15
382	13-2-6	Pseudo-F2	13-2-6	18-02 x 18-09	18-09	18-02	18-09	18-02	0	5	2019	NA	Primary	13	16
383	13-2-7	Pseudo-F2	13-2-7	18-02 x 18-09	18-09	18-02	18-09	18-02	0	3.5	2019	NA	Primary	13	17
384	13-2-8	Pseudo-F2	13-2-8	18-02 x 18-09	18-09	18-02	18-09	18-02	0	5	2019	NA	Primary	13	18
385	13-2-9	Pseudo-F2	13-2-9	18-02 x 18-09	18-09	18-02	18-09	18-02	0	4.5	2019	NA	Primary	13	19
386	13-2-10	Pseudo-F2	13-2-10	18-02 x 18-09	18-09	18-02	18-09	18-02	4	5	2019	NA	Primary	13	20
387	13-3-1	Pseudo-F2	13-3-1	18-02 x 18-09	18-09	18-02	18-09	18-02	0	5	2019	NA	Primary	13	21
388	13-3-2	Pseudo-F2	13-3-2	18-02 x 18-09	18-09	18-02	18-09	18-02	1	5	2019	252	Primary	13	22
389	13-3-3	Pseudo-F2	13-3-3	18-02 x 18-09	18-09	18-02	18-09	18-02	17	5	2019	252	Primary	13	23
390	13-3-4	Pseudo-F2	13-3-4	18-02 x 18-09	18-09	18-02	18-09	18-02	1	5	2019	252	Primary	13	24
391	13-3-5	Pseudo-F2	13-3-5	18-02 x 18-09	18-09	18-02	18-09	18-02	3	5	2019	252	Primary	13	25
392	13-3-6	Pseudo-F2	13-3-6	18-02 x 18-09	18-09	18-02	18-09	18-02	3	5	2019	252	Primary	13	26
393	13-3-7	Pseudo-F2	13-3-7	18-02 x 18-09	18-09	18-02	18-09	18-02	0	0.5	2019	NA	Primary	13	27
394	13-3-8	Pseudo-F2	13-3-8	18-02 x 18-09	18-09	18-02	18-09	18-02	0	5	2019	NA	Primary	13	28
395	13-3-9	Pseudo-F2	13-3-9	18-02 x 18-09	18-09	18-02	18-09	18-02	0	5	2019	NA	Primary	13	29
396	13-4-1	Pseudo-F2	13-4-1	18-03 x 18-06	18-06	18-03	18-06	18-03	0	5	2019	NA	Primary	13	31
397	13-4-2	Pseudo-F2	13-4-2	18-03 x 18-06	18-06	18-03	18-06	18-03	0	5	2019	NA	Primary	13	32
398	13-4-3	Pseudo-F2	13-4-3	18-03 x 18-06	18-06	18-03	18-06	18-03	0	5	2019	NA	Primary	13	33
399	13-4-4	Pseudo-F2	13-4-4	18-03 x 18-06	18-06	18-03	18-06	18-03	0	5	2019	NA	Primary	13	34
400	13-4-5	Pseudo-F2	13-4-5	18-03 x 18-06	18-06	18-03	18-06	18-03	0	5	2019	NA	Primary	13	35
401	13-4-6	Pseudo-F2	13-4-6	18-03 x 18-06	18-06	18-03	18-06	18-03	0	5	2019	NA	Primary	13	36
402	13-4-7	Pseudo-F2	13-4-7	18-03 x 18-06	18-06	18-03	18-06	18-03	0	5	2019	NA	Primary	13	37
403	13-4-8	Pseudo-F2	13-4-8	18-03 x 18-06	18-06	18-03	18-06	18-03	0	4.5	2019	NA	Primary	13	38
404	13-4-9	Pseudo-F2	13-4-9	18-03 x 18-06	18-06	18-03	18-06	18-03	0	5	2019	NA	Primary	13	39
405	13-4-10	Pseudo-F2	13-4-10	18-03 x 18-06	18-06	18-03	18-06	18-03	0	3.5	2019	NA	Primary	13	40
406	14-1-1	Pseudo-F2	14-1-1	18-03 x 18-06	18-06	18-03	18-06	18-03	0	5	2019	NA	Primary	14	1
407	14-1-2	Pseudo-F2	14-1-2	18-03 x 18-06	18-06	18-03	18-06	18-03	0	5	2019	NA	Primary	14	2
408	14-1-3	Pseudo-F2	14-1-3	18-03 x 18-06	18-06	18-03	18-06	18-03	0	5	2019	NA	Primary	14	3
409	14-1-4	Pseudo-F2	14-1-4	18-03 x 18-06	18-06	18-03	18-06	18-03	0	5	2019	NA	Primary	14	4
410	14-1-5	Pseudo-F2	14-1-5	18-03 x 18-06	18-06	18-03	18-06	18-03	0	5	2019	NA	Primary	14	5
411	14-1-6	Pseudo-F2	14-1-6	18-03 x 18-06	18-06	18-03	18-06	18-03	0	5	2019	NA	Primary	14	6
412	14-1-7	Pseudo-F2	14-1-7	18-03 x 18-06	18-06	18-03	18-06	18-03	0	5	2019	NA	Primary	14	7
413	14-1-8	Pseudo-F2	14-1-8	18-03 x 18-06	18-06	18-03	18-06	18-03	0	5	2019	NA	Primary	14	8
414	14-1-9	Pseudo-F2	14-1-9	18-03 x 18-06	18-06	18-03	18-06	18-03	0	5	2019	NA	Primary	14	9
415	14-1-10	Pseudo-F2	14-1-10	18-03 x 18-06	18-06	18-03	18-06	18-03	0	5	2019	NA	Primary	14	10
416	14-2-1	Pseudo-F2	14-2-1	18-03 x 18-06	18-06	18-03	18-06	18-03	0	5	2019	NA	Primary	14	11
417	14-3-1	Pseudo-F2	14-3-1	18-04 x 18-05	18-05	18-04	18-05	18-04	18	5	2019	225	Primary	14	21
418	14-3-2	Pseudo-F2	14-3-2	18-04 x 18-05	18-05	18-04	18-05	18-04	2	5	2019	247	Primary	14	22
419	14-3-4	Pseudo-F2	14-3-4	18-04 x 18-05	18-05	18-04	18-05	18-04	0	5	2019	NA	Primary	14	24
420	14-3-5	Pseudo-F2	14-3-5	18-04 x 18-05	18-05	18-04	18-05	18-04	0	5	2019	NA	Primary	14	25
421	14-3-6	Pseudo-F2	14-3-6	18-04 x 18-05	18-05	18-04	18-05	18-04	0	5	2019	NA	Primary	14	26
422	14-3-7	Pseudo-F2	14-3-7	18-04 x 18-05	18-05	18-04	18-05	18-04	0	5	2019	NA	Primary	14	27
423	14-3-8	Pseudo-F2	14-3-8	18-04 x 18-05	18-05	18-04	18-05	18-04	0	5	2019	NA	Primary	14	28
424	14-3-9	Pseudo-F2	14-3-9	18-04 x 18-05	18-05	18-04	18-05	18-04	0	5	2019	NA	Primary	14	29
425	14-3-10	Pseudo-F2	14-3-10	18-04 x 18-05	18-05	18-04	18-05	18-04	0	5	2019	NA	Primary	14	30
426	14-4-1	Pseudo-F2	14-4-1	18-04 x 18-05	18-05	18-04	18-05	18-04	0	5	2019	NA	Primary	14	31
427	14-4-2	Pseudo-F2	14-4-2	18-04 x 18-05	18-05	18-04	18-05	18-04	0	5	2019	NA	Primary	14	32
428	14-4-5	Pseudo-F2	14-4-5	18-04 x 18-05	18-05	18-04	18-05	18-04	0	1.5	2019	NA	Primary	14	35
429	14-4-6	Pseudo-F2	14-4-6	18-04 x 18-05	18-05	18-04	18-05	18-04	0	5	2019	NA	Primary	14	36
430	15-1-1	Pseudo-F2	15-1-1	18-04 x 18-05	18-04	18-05	18-04	18-05	0	5	2019	NA	Primary	15	1
431	15-1-2	Pseudo-F2	15-1-2	18-04 x 18-05	18-04	18-05	18-04	18-05	14	4.5	2019	249	Primary	15	2
432	15-1-3	Pseudo-F2	15-1-3	18-04 x 18-05	18-04	18-05	18-04	18-05	2	5	2019	NA	Primary	15	3
433	15-1-4	Pseudo-F2	15-1-4	18-04 x 18-05	18-04	18-05	18-04	18-05	0	5	2019	NA	Primary	15	4
434	15-1-5	Pseudo-F2	15-1-5	18-04 x 18-05	18-04	18-05	18-04	18-05	0	5	2019	NA	Primary	15	5
435	15-1-6	Pseudo-F2	15-1-6	18-04 x 18-05	18-04	18-05	18-04	18-05	0	5	2019	NA	Primary	15	6
436	15-1-7	Pseudo-F2	15-1-7	18-04 x 18-05	18-04	18-05	18-04	18-05	16	4.5	2019	218	Primary	15	7
437	15-1-8	Pseudo-F2	15-1-8	18-04 x 18-05	18-04	18-05	18-04	18-05	0	5	2019	NA	Primary	15	8
438	15-1-9	Pseudo-F2	15-1-9	18-04 x 18-05	18-04	18-05	18-04	18-05	0	5	2019	NA	Primary	15	9
439	15-2-1	Pseudo-F2	15-2-1	18-04 x 18-05	18-04	18-05	18-04	18-05	0	5	2019	NA	Primary	15	11
440	15-2-3	Pseudo-F2	15-2-3	18-04 x 18-05	18-04	18-05	18-04	18-05	0	5	2019	NA	Primary	15	13
441	15-2-4	Pseudo-F2	15-2-4	18-04 x 18-05	18-04	18-05	18-04	18-05	0	1.5	2019	NA	Primary	15	14
442	15-2-5	Pseudo-F2	15-2-5	18-04 x 18-05	18-04	18-05	18-04	18-05	0	5	2019	NA	Primary	15	15
443	15-2-6	Pseudo-F2	15-2-6	18-04 x 18-05	18-04	18-05	18-04	18-05	5	5	2019	239	Primary	15	16
444	15-2-7	Pseudo-F2	15-2-7	18-04 x 18-05	18-04	18-05	18-04	18-05	0	5	2019	NA	Primary	15	17
445	15-2-8	Pseudo-F2	15-2-8	18-04 x 18-05	18-04	18-05	18-04	18-05	0	5	2019	NA	Primary	15	18
446	15-2-9	Pseudo-F2	15-2-9	18-04 x 18-05	18-04	18-05	18-04	18-05	1	5	2019	NA	Primary	15	19
447	15-3-1	Pseudo-F2	15-3-1	18-04 x 18-05	18-04	18-05	18-04	18-05	0	5	2019	NA	Primary	15	21
448	15-3-2	Pseudo-F2	15-3-2	18-04 x 18-05	18-04	18-05	18-04	18-05	6	5	2019	247	Primary	15	22
449	15-3-3	Pseudo-F2	15-3-3	18-04 x 18-05	18-04	18-05	18-04	18-05	1	5	2019	258	Primary	15	23
450	15-3-4	Pseudo-F2	15-3-4	18-04 x 18-05	18-04	18-05	18-04	18-05	4	5	2019	236	Primary	15	24
451	15-3-5	Pseudo-F2	15-3-5	18-04 x 18-05	18-04	18-05	18-04	18-05	0	5	2019	NA	Primary	15	25
452	15-3-6	Pseudo-F2	15-3-6	18-04 x 18-05	18-04	18-05	18-04	18-05	0	5	2019	NA	Primary	15	26
453	15-3-7	Pseudo-F2	15-3-7	18-04 x 18-05	18-04	18-05	18-04	18-05	0	5	2019	NA	Primary	15	27
454	15-3-8	Pseudo-F2	15-3-8	18-04 x 18-05	18-04	18-05	18-04	18-05	0	5	2019	NA	Primary	15	28
455	15-3-9	Pseudo-F2	15-3-9	18-04 x 18-05	18-04	18-05	18-04	18-05	0	5	2019	NA	Primary	15	29
456	15-3-10	Pseudo-F2	15-3-10	18-04 x 18-05	18-04	18-05	18-04	18-05	0	5	2019	NA	Primary	15	30
457	15-4-1	Pseudo-F2	15-4-1	18-04 x 18-05	18-04	18-05	18-04	18-05	0	5	2019	NA	Primary	15	31
458	15-4-2	Pseudo-F2	15-4-2	18-04 x 18-05	18-04	18-05	18-04	18-05	0	5	2019	NA	Primary	15	32
459	15-4-3	Pseudo-F2	15-4-3	18-04 x 18-05	18-04	18-05	18-04	18-05	0	5	2019	NA	Primary	15	33
460	15-4-4	Pseudo-F2	15-4-4	18-04 x 18-05	18-04	18-05	18-04	18-05	0	5	2019	NA	Primary	15	34
461	15-4-5	Pseudo-F2	15-4-5	18-04 x 18-05	18-04	18-05	18-04	18-05	0	5	2019	NA	Primary	15	35
462	15-4-6	Pseudo-F2	15-4-6	18-04 x 18-05	18-04	18-05	18-04	18-05	1	5	2019	252	Primary	15	36
463	15-4-7	Pseudo-F2	15-4-7	18-04 x 18-05	18-04	18-05	18-04	18-05	0	0.5	2019	NA	Primary	15	37
464	15-4-8	Pseudo-F2	15-4-8	18-04 x 18-05	18-04	18-05	18-04	18-05	0	5	2019	NA	Primary	15	38
465	15-4-9	Pseudo-F2	15-4-9	18-04 x 18-05	18-04	18-05	18-04	18-05	0	5	2019	NA	Primary	15	39
466	15-4-10	Pseudo-F2	15-4-10	18-04 x 18-05	18-04	18-05	18-04	18-05	0	1.5	2019	NA	Primary	15	40
467	16-1-3	Pseudo-F2	16-1-3	18-04 x 18-05	18-04	18-05	18-04	18-05	0	5	2019	NA	Primary	16	3
468	16-1-4	Pseudo-F2	16-1-4	18-04 x 18-05	18-04	18-05	18-04	18-05	0	5	2019	NA	Primary	16	4
469	16-2-1	Pseudo-F2	16-2-1	18-03 x 18-06	18-03	18-06	18-03	18-06	0	5	2019	NA	Primary	16	11
470	16-2-2	Pseudo-F2	16-2-2	18-03 x 18-06	18-03	18-06	18-03	18-06	0	0.5	2019	NA	Primary	16	12
471	16-2-3	Pseudo-F2	16-2-3	18-03 x 18-06	18-03	18-06	18-03	18-06	0	4.5	2019	NA	Primary	16	13
472	16-2-4	Pseudo-F2	16-2-4	18-03 x 18-06	18-03	18-06	18-03	18-06	0	5	2019	NA	Primary	16	14
473	16-2-5	Pseudo-F2	16-2-5	18-03 x 18-06	18-03	18-06	18-03	18-06	0	4.5	2019	NA	Primary	16	15
474	16-2-6	Pseudo-F2	16-2-6	18-03 x 18-06	18-03	18-06	18-03	18-06	0	5	2019	NA	Primary	16	16
475	16-2-7	Pseudo-F2	16-2-7	18-03 x 18-06	18-03	18-06	18-03	18-06	0	5	2019	NA	Primary	16	17
476	16-2-8	Pseudo-F2	16-2-8	18-03 x 18-06	18-03	18-06	18-03	18-06	0	5	2019	NA	Primary	16	18
477	16-2-9	Pseudo-F2	16-2-9	18-03 x 18-06	18-03	18-06	18-03	18-06	0	5	2019	NA	Primary	16	19
478	16-2-10	Pseudo-F2	16-2-10	18-03 x 18-06	18-03	18-06	18-03	18-06	0	5	2019	NA	Primary	16	20
479	16-3-1	Pseudo-F2	16-3-1	18-03 x 18-06	18-03	18-06	18-03	18-06	4	5	2019	245	Primary	16	21
480	16-3-2	Pseudo-F2	16-3-2	18-03 x 18-06	18-03	18-06	18-03	18-06	3	5	2019	NA	Primary	16	22
481	16-3-3	Pseudo-F2	16-3-3	18-03 x 18-06	18-03	18-06	18-03	18-06	6	5	2019	228	Primary	16	23
482	16-3-4	Pseudo-F2	16-3-4	18-03 x 18-06	18-03	18-06	18-03	18-06	0	5	2019	NA	Primary	16	24
483	16-3-5	Pseudo-F2	16-3-5	18-03 x 18-06	18-03	18-06	18-03	18-06	0	4.5	2019	NA	Primary	16	25
484	16-3-6	Pseudo-F2	16-3-6	18-03 x 18-06	18-03	18-06	18-03	18-06	0	5	2019	NA	Primary	16	26
485	16-3-7	Pseudo-F2	16-3-7	18-03 x 18-06	18-03	18-06	18-03	18-06	0	5	2019	NA	Primary	16	27
486	16-3-8	Pseudo-F2	16-3-8	18-03 x 18-06	18-03	18-06	18-03	18-06	0	3.5	2019	NA	Primary	16	28
487	16-3-9	Pseudo-F2	16-3-9	18-03 x 18-06	18-03	18-06	18-03	18-06	0	1.5	2019	NA	Primary	16	29
488	16-3-10	Pseudo-F2	16-3-10	18-03 x 18-06	18-03	18-06	18-03	18-06	0	1.5	2019	NA	Primary	16	30
489	16-4-1	Pseudo-F2	16-4-1	18-03 x 18-06	18-03	18-06	18-03	18-06	0	0.5	2019	NA	Primary	16	31
490	16-4-2	Pseudo-F2	16-4-2	18-03 x 18-06	18-03	18-06	18-03	18-06	0	5	2019	NA	Primary	16	32
491	16-4-3	Pseudo-F2	16-4-3	18-03 x 18-06	18-03	18-06	18-03	18-06	0	4.5	2019	NA	Primary	16	33
492	16-4-4	Pseudo-F2	16-4-4	18-03 x 18-06	18-03	18-06	18-03	18-06	0	5	2019	NA	Primary	16	34
493	16-4-5	Pseudo-F2	16-4-5	18-03 x 18-06	18-03	18-06	18-03	18-06	0	5	2019	NA	Primary	16	35
494	16-4-6	Pseudo-F2	16-4-6	18-03 x 18-06	18-03	18-06	18-03	18-06	0	5	2019	NA	Primary	16	36
495	16-4-7	Pseudo-F2	16-4-7	18-03 x 18-06	18-03	18-06	18-03	18-06	0	1.5	2019	NA	Primary	16	37
496	16-4-8	Pseudo-F2	16-4-8	18-03 x 18-06	18-03	18-06	18-03	18-06	0	5	2019	NA	Primary	16	38
497	16-4-9	Pseudo-F2	16-4-9	18-03 x 18-06	18-03	18-06	18-03	18-06	0	4.5	2019	NA	Primary	16	39
498	16-4-10	Pseudo-F2	16-4-10	18-03 x 18-06	18-03	18-06	18-03	18-06	0	5	2019	NA	Primary	16	40
499	17-1-1	Pseudo-F2	17-1-1	18-02 x 18-09	18-02	18-09	18-02	18-09	8	5	2019	242	Primary	17	1
500	17-1-2	Pseudo-F2	17-1-2	18-02 x 18-09	18-02	18-09	18-02	18-09	17	5	2019	242	Primary	17	2
501	17-1-3	Pseudo-F2	17-1-3	18-02 x 18-09	18-02	18-09	18-02	18-09	12	2.5	2019	242	Primary	17	3
502	17-1-4	Pseudo-F2	17-1-4	18-02 x 18-09	18-02	18-09	18-02	18-09	0	5	2019	NA	Primary	17	4
503	17-1-5	Pseudo-F2	17-1-5	18-02 x 18-09	18-02	18-09	18-02	18-09	13	5	2019	NA	Primary	17	5
504	17-1-6	Pseudo-F2	17-1-6	18-02 x 18-09	18-02	18-09	18-02	18-09	0	5	2019	NA	Primary	17	6
505	17-1-7	Pseudo-F2	17-1-7	18-02 x 18-09	18-02	18-09	18-02	18-09	0	5	2019	NA	Primary	17	7
506	17-1-8	Pseudo-F2	17-1-8	18-02 x 18-09	18-02	18-09	18-02	18-09	0	5	2019	NA	Primary	17	8
507	17-1-9	Pseudo-F2	17-1-9	18-02 x 18-09	18-02	18-09	18-02	18-09	0	5	2019	NA	Primary	17	9
508	17-1-10	Pseudo-F2	17-1-10	18-02 x 18-09	18-02	18-09	18-02	18-09	0	1.5	2019	NA	Primary	17	10
509	17-2-1	Pseudo-F2	17-2-1	18-02 x 18-09	18-02	18-09	18-02	18-09	1	5	2019	247	Primary	17	11
510	17-2-2	Pseudo-F2	17-2-2	18-02 x 18-09	18-02	18-09	18-02	18-09	0	5	2019	NA	Primary	17	12
511	17-2-3	Pseudo-F2	17-2-3	18-02 x 18-09	18-02	18-09	18-02	18-09	17	5	2019	228	Primary	17	13
512	17-2-4	Pseudo-F2	17-2-4	18-02 x 18-09	18-02	18-09	18-02	18-09	1	5	2019	NA	Primary	17	14
513	17-2-5	Pseudo-F2	17-2-5	18-02 x 18-09	18-02	18-09	18-02	18-09	0	0.5	2019	NA	Primary	17	15
514	17-2-6	Pseudo-F2	17-2-6	18-02 x 18-09	18-02	18-09	18-02	18-09	17	5	2019	253	Primary	17	16
515	17-2-7	Pseudo-F2	17-2-7	18-02 x 18-09	18-02	18-09	18-02	18-09	0	5	2019	NA	Primary	17	17
516	17-2-8	Pseudo-F2	17-2-8	18-02 x 18-09	18-02	18-09	18-02	18-09	14	5	2019	246	Primary	17	18
517	17-2-9	Pseudo-F2	17-2-9	18-02 x 18-09	18-02	18-09	18-02	18-09	0	5	2019	NA	Primary	17	19
518	17-3-1	Pseudo-F2	17-3-1	18-02 x 18-09	18-02	18-09	18-02	18-09	0	5	2019	NA	Primary	17	21
519	17-3-2	Pseudo-F2	17-3-2	18-02 x 18-09	18-02	18-09	18-02	18-09	0	5	2019	NA	Primary	17	22
520	17-3-3	Pseudo-F2	17-3-3	18-02 x 18-09	18-02	18-09	18-02	18-09	4	5	2019	NA	Primary	17	23
521	17-3-4	Pseudo-F2	17-3-4	18-02 x 18-09	18-02	18-09	18-02	18-09	0	2.5	2019	NA	Primary	17	24
522	17-3-7	Pseudo-F2	17-3-7	18-02 x 18-09	18-02	18-09	18-02	18-09	0	5	2019	NA	Primary	17	27
523	17-3-8	Pseudo-F2	17-3-8	18-02 x 18-09	18-02	18-09	18-02	18-09	17	5	2019	228	Primary	17	28
524	17-3-9	Pseudo-F2	17-3-9	18-02 x 18-09	18-02	18-09	18-02	18-09	0	4.5	2019	NA	Primary	17	29
525	17-3-10	Pseudo-F2	17-3-10	18-02 x 18-09	18-02	18-09	18-02	18-09	0	5	2019	NA	Primary	17	30
526	17-4-1	Pseudo-F2	17-4-1	31-01 x 31-11	31-11	31-01	31-11	31-01	1	5	2019	NA	Primary	17	31
527	17-4-2	Pseudo-F2	17-4-2	31-01 x 31-11	31-11	31-01	31-11	31-01	2	5	2019	241	Primary	17	32
528	17-4-3	Pseudo-F2	17-4-3	31-01 x 31-11	31-11	31-01	31-11	31-01	13	5	2019	236	Primary	17	33
529	17-4-4	Pseudo-F2	17-4-4	31-01 x 31-11	31-11	31-01	31-11	31-01	0	0.5	2019	NA	Primary	17	34
530	17-4-5	Pseudo-F2	17-4-5	31-01 x 31-11	31-11	31-01	31-11	31-01	0	5	2019	NA	Primary	17	35
531	17-4-6	Pseudo-F2	17-4-6	31-01 x 31-11	31-11	31-01	31-11	31-01	0	0.5	2019	NA	Primary	17	36
532	17-4-7	Pseudo-F2	17-4-7	31-01 x 31-11	31-11	31-01	31-11	31-01	6	5	2019	NA	Primary	17	37
533	17-4-8	Pseudo-F2	17-4-8	31-01 x 31-11	31-11	31-01	31-11	31-01	2	5	2019	236	Primary	17	38
534	17-4-9	Pseudo-F2	17-4-9	31-01 x 31-11	31-11	31-01	31-11	31-01	14	5	2019	NA	Primary	17	39
535	17-4-10	Pseudo-F2	17-4-10	31-01 x 31-11	31-11	31-01	31-11	31-01	1	5	2019	228	Primary	17	40
536	18-1-1	Pseudo-F2	18-1-1	31-01 x 31-11	31-11	31-01	31-11	31-01	0	5	2019	NA	Primary	18	1
537	18-1-2	Pseudo-F2	18-1-2	31-01 x 31-11	31-11	31-01	31-11	31-01	17	5	2019	218	Primary	18	2
538	18-1-3	Pseudo-F2	18-1-3	31-01 x 31-11	31-11	31-01	31-11	31-01	20	5	2019	228	Primary	18	3
539	18-1-4	Pseudo-F2	18-1-4	31-01 x 31-11	31-11	31-01	31-11	31-01	17	5	2019	225	Primary	18	4
540	18-1-5	Pseudo-F2	18-1-5	31-01 x 31-11	31-11	31-01	31-11	31-01	14	3.5	2019	227	Primary	18	5
541	18-1-6	Pseudo-F2	18-1-6	31-01 x 31-11	31-11	31-01	31-11	31-01	10	5	2019	NA	Primary	18	6
542	18-1-7	Pseudo-F2	18-1-7	31-01 x 31-11	31-11	31-01	31-11	31-01	17	5	2019	228	Primary	18	7
543	18-1-8	Pseudo-F2	18-1-8	31-01 x 31-11	31-11	31-01	31-11	31-01	17	5	2019	231	Primary	18	8
544	18-1-9	Pseudo-F2	18-1-9	31-01 x 31-11	31-11	31-01	31-11	31-01	5	1.5	2019	239	Primary	18	9
545	18-1-10	Pseudo-F2	18-1-10	31-01 x 31-11	31-11	31-01	31-11	31-01	0	5	2019	NA	Primary	18	10
546	18-2-1	Pseudo-F2	18-2-1	31-01 x 31-11	31-11	31-01	31-11	31-01	1	5	2019	240	Primary	18	11
547	18-2-2	Pseudo-F2	18-2-2	31-01 x 31-11	31-11	31-01	31-11	31-01	1	5	2019	235	Primary	18	12
548	18-2-3	Pseudo-F2	18-2-3	31-01 x 31-11	31-11	31-01	31-11	31-01	0	4.5	2019	NA	Primary	18	13
549	18-2-4	Pseudo-F2	18-2-4	31-01 x 31-11	31-11	31-01	31-11	31-01	0	5	2019	NA	Primary	18	14
550	18-2-5	Pseudo-F2	18-2-5	31-01 x 31-11	31-11	31-01	31-11	31-01	5	5	2019	235	Primary	18	15
551	18-2-6	Pseudo-F2	18-2-6	31-01 x 31-11	31-11	31-01	31-11	31-01	0	0.5	2019	NA	Primary	18	16
552	18-2-7	Pseudo-F2	18-2-7	31-01 x 31-11	31-11	31-01	31-11	31-01	0	5	2019	NA	Primary	18	17
553	18-2-10	Pseudo-F2	18-2-10	31-01 x 31-11	31-11	31-01	31-11	31-01	17	5	2019	236	Primary	18	20
554	18-3-1	Pseudo-F2	18-3-1	31-01 x 31-11	31-11	31-01	31-11	31-01	0	0.5	2019	NA	Primary	18	21
555	18-3-2	Pseudo-F2	18-3-2	31-01 x 31-11	31-11	31-01	31-11	31-01	11	5	2019	252	Primary	18	22
556	18-3-3	Pseudo-F2	18-3-3	31-01 x 31-11	31-11	31-01	31-11	31-01	0	0.5	2019	NA	Primary	18	23
557	18-3-8	Pseudo-F2	18-3-8	31-01 x 31-11	31-11	31-01	31-11	31-01	0	2.5	2019	NA	Primary	18	28
558	18-3-9	Pseudo-F2	18-3-9	31-01 x 31-11	31-11	31-01	31-11	31-01	2	3.5	2019	NA	Primary	18	29
559	18-3-10	Pseudo-F2	18-3-10	31-01 x 31-11	31-11	31-01	31-11	31-01	0	5	2019	NA	Primary	18	30
560	18-4-1	Pseudo-F2	18-4-1	31-02 x 31-08	31-02	31-08	31-02	31-08	7	5	2019	236	Primary	18	31
561	18-4-2	Pseudo-F2	18-4-2	31-02 x 31-08	31-02	31-08	31-02	31-08	5	5	2019	252	Primary	18	32
562	18-4-3	Pseudo-F2	18-4-3	31-02 x 31-08	31-02	31-08	31-02	31-08	5	5	2019	242	Primary	18	33
563	18-4-4	Pseudo-F2	18-4-4	31-02 x 31-08	31-02	31-08	31-02	31-08	10	0.5	2019	NA	Primary	18	34
564	18-4-5	Pseudo-F2	18-4-5	31-02 x 31-08	31-02	31-08	31-02	31-08	5	5	2019	245	Primary	18	35
565	18-4-6	Pseudo-F2	18-4-6	31-02 x 31-08	31-02	31-08	31-02	31-08	4	1.5	2019	NA	Primary	18	36
566	18-4-7	Pseudo-F2	18-4-7	31-02 x 31-08	31-02	31-08	31-02	31-08	1	5	2019	NA	Primary	18	37
567	18-4-8	Pseudo-F2	18-4-8	31-02 x 31-08	31-02	31-08	31-02	31-08	1	5	2019	NA	Primary	18	38
568	18-4-9	Pseudo-F2	18-4-9	31-02 x 31-08	31-02	31-08	31-02	31-08	3	5	2019	228	Primary	18	39
569	18-4-10	Pseudo-F2	18-4-10	31-02 x 31-08	31-02	31-08	31-02	31-08	8	5	2019	NA	Primary	18	40
570	19-1-1	Pseudo-F2	19-1-1	31-02 x 31-08	31-02	31-08	31-02	31-08	4	5	2019	235	Primary	19	1
571	19-1-2	Pseudo-F2	19-1-2	31-02 x 31-08	31-02	31-08	31-02	31-08	0	5	2019	NA	Primary	19	2
572	19-1-3	Pseudo-F2	19-1-3	31-02 x 31-08	31-02	31-08	31-02	31-08	18	5	2019	227	Primary	19	3
573	19-1-4	Pseudo-F2	19-1-4	31-02 x 31-08	31-02	31-08	31-02	31-08	6	5	2019	NA	Primary	19	4
574	19-1-5	Pseudo-F2	19-1-5	31-02 x 31-08	31-02	31-08	31-02	31-08	0	5	2019	NA	Primary	19	5
575	19-1-6	Pseudo-F2	19-1-6	31-02 x 31-08	31-02	31-08	31-02	31-08	0	5	2019	NA	Primary	19	6
576	19-1-7	Pseudo-F2	19-1-7	31-02 x 31-08	31-02	31-08	31-02	31-08	0	4.5	2019	NA	Primary	19	7
577	19-1-8	Pseudo-F2	19-1-8	31-02 x 31-08	31-02	31-08	31-02	31-08	0	5	2019	NA	Primary	19	8
578	19-1-9	Pseudo-F2	19-1-9	31-02 x 31-08	31-02	31-08	31-02	31-08	0	5	2019	NA	Primary	19	9
579	19-1-10	Pseudo-F2	19-1-10	31-02 x 31-08	31-02	31-08	31-02	31-08	4	5	2019	236	Primary	19	10
580	19-2-1	Pseudo-F2	19-2-1	31-02 x 31-08	31-02	31-08	31-02	31-08	0	4.5	2019	NA	Primary	19	11
581	19-2-2	Pseudo-F2	19-2-2	31-02 x 31-08	31-02	31-08	31-02	31-08	5	4.5	2019	257	Primary	19	12
582	19-2-3	Pseudo-F2	19-2-3	31-02 x 31-08	31-02	31-08	31-02	31-08	0	4.5	2019	NA	Primary	19	13
583	19-2-5	Pseudo-F2	19-2-5	31-02 x 31-08	31-02	31-08	31-02	31-08	15	5	2019	226	Primary	19	15
584	19-2-6	Pseudo-F2	19-2-6	31-02 x 31-08	31-02	31-08	31-02	31-08	0	4.5	2019	NA	Primary	19	16
585	19-2-8	Pseudo-F2	19-2-8	31-02 x 31-08	31-02	31-08	31-02	31-08	1	1.5	2019	NA	Primary	19	18
586	19-2-9	Pseudo-F2	19-2-9	31-02 x 31-08	31-02	31-08	31-02	31-08	0	1.5	2019	NA	Primary	19	19
587	19-2-10	Pseudo-F2	19-2-10	31-02 x 31-08	31-02	31-08	31-02	31-08	5	4.5	2019	253	Primary	19	20
588	19-3-1	Pseudo-F2	19-3-1	31-02 x 31-08	31-02	31-08	31-02	31-08	16	5	2019	235	Primary	19	21
589	19-3-2	Pseudo-F2	19-3-2	31-02 x 31-08	31-02	31-08	31-02	31-08	17	5	2019	218	Primary	19	22
590	19-3-3	Pseudo-F2	19-3-3	31-02 x 31-08	31-02	31-08	31-02	31-08	0	0.5	2019	NA	Primary	19	23
591	19-3-4	Pseudo-F2	19-3-4	31-02 x 31-08	31-02	31-08	31-02	31-08	4	5	2019	235	Primary	19	24
592	19-3-8	Pseudo-F2	19-3-8	31-02 x 31-08	31-02	31-08	31-02	31-08	8	4.5	2019	237	Primary	19	28
593	19-3-9	Pseudo-F2	19-3-9	31-02 x 31-08	31-02	31-08	31-02	31-08	3	4.5	2019	NA	Primary	19	29
594	19-3-10	Pseudo-F2	19-3-10	31-02 x 31-08	31-02	31-08	31-02	31-08	0	5	2019	NA	Primary	19	30
595	19-4-1	Pseudo-F2	19-4-1	31-03 x 31-09	31-03	31-09	31-03	31-09	15	5	2019	242	Primary	19	31
596	19-4-2	Pseudo-F2	19-4-2	31-03 x 31-09	31-03	31-09	31-03	31-09	0	5	2019	NA	Primary	19	32
597	20-1-1	Pseudo-F2	20-1-1	31-01 x 31-11	31-01	31-11	31-01	31-11	0	5	2019	NA	Primary	20	1
598	20-1-2	Pseudo-F2	20-1-2	31-01 x 31-11	31-01	31-11	31-01	31-11	20	5	2019	227	Primary	20	2
599	20-1-3	Pseudo-F2	20-1-3	31-01 x 31-11	31-01	31-11	31-01	31-11	13	5	2019	211	Primary	20	3
600	20-1-5	Pseudo-F2	20-1-5	31-01 x 31-11	31-01	31-11	31-01	31-11	16	5	2019	228	Primary	20	5
601	20-1-7	Pseudo-F2	20-1-7	31-01 x 31-11	31-01	31-11	31-01	31-11	0	0.5	2019	NA	Primary	20	7
602	20-1-8	Pseudo-F2	20-1-8	31-01 x 31-11	31-01	31-11	31-01	31-11	3	5	2019	229	Primary	20	8
603	20-1-9	Pseudo-F2	20-1-9	31-01 x 31-11	31-01	31-11	31-01	31-11	8	2.5	2019	232	Primary	20	9
604	20-2-3	Pseudo-F2	20-2-3	31-01 x 31-11	31-01	31-11	31-01	31-11	0	3.5	2019	NA	Primary	20	13
605	20-2-5	Pseudo-F2	20-2-5	31-01 x 31-11	31-01	31-11	31-01	31-11	0	0.5	2019	NA	Primary	20	15
606	20-2-6	Pseudo-F2	20-2-6	31-01 x 31-11	31-01	31-11	31-01	31-11	0	5	2019	NA	Primary	20	16
607	20-2-7	Pseudo-F2	20-2-7	31-01 x 31-11	31-01	31-11	31-01	31-11	0	0.5	2019	NA	Primary	20	17
608	20-2-8	Pseudo-F2	20-2-8	31-01 x 31-11	31-01	31-11	31-01	31-11	6	0.5	2019	NA	Primary	20	18
609	20-3-1	Pseudo-F2	20-3-1	31-01 x 31-11	31-01	31-11	31-01	31-11	14	5	2019	228	Primary	20	21
610	20-3-2	Pseudo-F2	20-3-2	31-01 x 31-11	31-01	31-11	31-01	31-11	0	2.5	2019	NA	Primary	20	22
611	20-3-3	Pseudo-F2	20-3-3	31-01 x 31-11	31-01	31-11	31-01	31-11	0	3.5	2019	NA	Primary	20	23
612	20-3-4	Pseudo-F2	20-3-4	31-01 x 31-11	31-01	31-11	31-01	31-11	0	0.5	2019	NA	Primary	20	24
613	20-3-5	Pseudo-F2	20-3-5	31-01 x 31-11	31-01	31-11	31-01	31-11	0	0.5	2019	NA	Primary	20	25
614	20-3-7	Pseudo-F2	20-3-7	31-01 x 31-11	31-01	31-11	31-01	31-11	0	0.5	2019	NA	Primary	20	27
615	20-3-8	Pseudo-F2	20-3-8	31-01 x 31-11	31-01	31-11	31-01	31-11	17	5	2019	208	Primary	20	28
616	20-3-9	Pseudo-F2	20-3-9	31-01 x 31-11	31-01	31-11	31-01	31-11	18	5	2019	224	Primary	20	29
617	20-3-10	Pseudo-F2	20-3-10	31-01 x 31-11	31-01	31-11	31-01	31-11	16	5	2019	229	Primary	20	30
618	20-4-1	Pseudo-F2	20-4-1	31-01 x 31-11	31-01	31-11	31-01	31-11	0	5	2019	NA	Primary	20	31
619	20-4-2	Pseudo-F2	20-4-2	31-01 x 31-11	31-01	31-11	31-01	31-11	0	5	2019	NA	Primary	20	32
620	20-4-3	Pseudo-F2	20-4-3	31-01 x 31-11	31-01	31-11	31-01	31-11	4	5	2019	242	Primary	20	33
621	20-4-4	Pseudo-F2	20-4-4	31-01 x 31-11	31-01	31-11	31-01	31-11	0	5	2019	NA	Primary	20	34
622	20-4-5	Pseudo-F2	20-4-5	31-01 x 31-11	31-01	31-11	31-01	31-11	6	5	2019	240	Primary	20	35
623	20-4-6	Pseudo-F2	20-4-6	31-01 x 31-11	31-01	31-11	31-01	31-11	0	5	2019	NA	Primary	20	36
624	20-4-7	Pseudo-F2	20-4-7	31-01 x 31-11	31-01	31-11	31-01	31-11	4	5	2019	236	Primary	20	37
625	20-4-10	Pseudo-F2	20-4-10	31-01 x 31-11	31-01	31-11	31-01	31-11	0	4.5	2019	NA	Primary	20	40
626	21-1-1	Pseudo-F2	21-1-1	31-01 x 31-11	31-01	31-11	31-01	31-11	19	5	2019	227	Primary	21	1
627	21-1-2	Pseudo-F2	21-1-2	31-01 x 31-11	31-01	31-11	31-01	31-11	19	4.5	2019	228	Primary	21	2
628	21-1-3	Pseudo-F2	21-1-3	31-01 x 31-11	31-01	31-11	31-01	31-11	0	1.5	2019	NA	Primary	21	3
629	21-1-4	Pseudo-F2	21-1-4	31-01 x 31-11	31-01	31-11	31-01	31-11	14	2.5	2019	234	Primary	21	4
630	21-1-5	Pseudo-F2	21-1-5	31-01 x 31-11	31-01	31-11	31-01	31-11	12	5	2019	229	Primary	21	5
631	21-1-6	Pseudo-F2	21-1-6	31-01 x 31-11	31-01	31-11	31-01	31-11	12	5	2019	242	Primary	21	6
632	21-1-7	Pseudo-F2	21-1-7	31-01 x 31-11	31-01	31-11	31-01	31-11	0	5	2019	NA	Primary	21	7
633	21-1-8	Pseudo-F2	21-1-8	31-01 x 31-11	31-01	31-11	31-01	31-11	1	5	2019	246	Primary	21	8
634	21-1-9	Pseudo-F2	21-1-9	31-01 x 31-11	31-01	31-11	31-01	31-11	0	3.5	2019	NA	Primary	21	9
635	21-2-1	Pseudo-F2	21-2-1	32-04 x 32-08	32-08	32-04	32-08	32-04	20	5	2019	226	Primary	21	11
636	21-2-2	Pseudo-F2	21-2-2	32-04 x 32-08	32-08	32-04	32-08	32-04	20	5	2019	224	Primary	21	12
637	21-2-6	Pseudo-F2	21-2-6	32-04 x 32-08	32-08	32-04	32-08	32-04	4	4.5	2019	240	Primary	21	16
638	21-2-7	Pseudo-F2	21-2-7	32-04 x 32-08	32-08	32-04	32-08	32-04	0	0.5	2019	NA	Primary	21	17
639	21-2-8	Pseudo-F2	21-2-8	32-04 x 32-08	32-08	32-04	32-08	32-04	0	3.5	2019	NA	Primary	21	18
640	21-4-1	Pseudo-F2	21-4-1	32-04 x 32-08	32-04	32-08	32-04	32-08	6	4.5	2019	252	Primary	21	31
641	21-4-2	Pseudo-F2	21-4-2	32-04 x 32-08	32-04	32-08	32-04	32-08	10	5	2019	239	Primary	21	32
642	21-4-3	Pseudo-F2	21-4-3	32-04 x 32-08	32-04	32-08	32-04	32-08	18	5	2019	235	Primary	21	33
643	21-4-4	Pseudo-F2	21-4-4	32-04 x 32-08	32-04	32-08	32-04	32-08	8	5	2019	NA	Primary	21	34
644	21-4-5	Pseudo-F2	21-4-5	32-04 x 32-08	32-04	32-08	32-04	32-08	2	1.5	2019	NA	Primary	21	35
645	21-4-6	Pseudo-F2	21-4-6	32-04 x 32-08	32-04	32-08	32-04	32-08	3	5	2019	247	Primary	21	36
646	21-4-8	Pseudo-F2	21-4-8	32-04 x 32-08	32-04	32-08	32-04	32-08	18	5	2019	235	Primary	21	38
647	21-4-9	Pseudo-F2	21-4-9	32-04 x 32-08	32-04	32-08	32-04	32-08	4	5	2019	246	Primary	21	39
648	21-4-10	Pseudo-F2	21-4-10	32-04 x 32-08	32-04	32-08	32-04	32-08	7	5	2019	235	Primary	21	40
649	22-1-1	Pseudo-F2	22-1-1	32-04 x 32-08	32-04	32-08	32-04	32-08	1	5	2019	249	Primary	22	1
650	22-1-2	Pseudo-F2	22-1-2	32-04 x 32-08	32-04	32-08	32-04	32-08	3	0.5	2019	NA	Primary	22	2
651	22-1-3	Pseudo-F2	22-1-3	32-04 x 32-08	32-04	32-08	32-04	32-08	20	5	2019	247	Primary	22	3
652	22-1-5	Pseudo-F2	22-1-5	32-04 x 32-08	32-04	32-08	32-04	32-08	1	4.5	2019	NA	Primary	22	5
653	22-1-6	Pseudo-F2	22-1-6	32-04 x 32-08	32-04	32-08	32-04	32-08	1	0.5	2019	NA	Primary	22	6
654	22-1-7	Pseudo-F2	22-1-7	32-04 x 32-08	32-04	32-08	32-04	32-08	0	1.5	2019	NA	Primary	22	7
655	22-1-8	Pseudo-F2	22-1-8	32-04 x 32-08	32-04	32-08	32-04	32-08	13	5	2019	235	Primary	22	8
656	22-1-9	Pseudo-F2	22-1-9	32-04 x 32-08	32-04	32-08	32-04	32-08	17	5	2019	238	Primary	22	9
657	22-1-10	Pseudo-F2	22-1-10	32-04 x 32-08	32-04	32-08	32-04	32-08	5	1.5	2019	246	Primary	22	10
658	22-2-1	Pseudo-F2	22-2-1	32-04 x 32-08	32-04	32-08	32-04	32-08	0	2.5	2019	NA	Primary	22	11
659	22-2-2	Pseudo-F2	22-2-2	32-04 x 32-08	32-04	32-08	32-04	32-08	15	4.5	2019	234	Primary	22	12
660	22-2-3	Pseudo-F2	22-2-3	32-04 x 32-08	32-04	32-08	32-04	32-08	0	0.5	2019	NA	Primary	22	13
661	22-2-4	Pseudo-F2	22-2-4	32-04 x 32-08	32-04	32-08	32-04	32-08	0	0.5	2019	NA	Primary	22	14
662	22-2-5	Pseudo-F2	22-2-5	32-04 x 32-08	32-04	32-08	32-04	32-08	0	0.5	2019	NA	Primary	22	15
663	22-2-7	Pseudo-F2	22-2-7	32-04 x 32-08	32-04	32-08	32-04	32-08	0	4.5	2019	NA	Primary	22	17
664	22-2-9	Pseudo-F2	22-2-9	32-04 x 32-08	32-04	32-08	32-04	32-08	0	0.5	2019	NA	Primary	22	19
665	22-3-5	Pseudo-F2	22-3-5	32-04 x 32-08	32-04	32-08	32-04	32-08	17	5	2019	228	Primary	22	25
666	22-3-7	Pseudo-F2	22-3-7	32-04 x 32-08	32-04	32-08	32-04	32-08	0	5	2019	NA	Primary	22	27
667	22-3-8	Pseudo-F2	22-3-8	32-04 x 32-08	32-04	32-08	32-04	32-08	16	5	2019	236	Primary	22	28
668	22-3-9	Pseudo-F2	22-3-9	32-04 x 32-08	32-04	32-08	32-04	32-08	16	5	2019	251	Primary	22	29
669	22-3-10	Pseudo-F2	22-3-10	32-04 x 32-08	32-04	32-08	32-04	32-08	0	5	2019	NA	Primary	22	30
670	22-4-1	Pseudo-F2	22-4-1	32-04 x 32-08	32-04	32-08	32-04	32-08	0	0.5	2019	NA	Primary	22	31
671	22-4-2	Pseudo-F2	22-4-2	32-04 x 32-08	32-04	32-08	32-04	32-08	17	5	2019	239	Primary	22	32
672	22-4-3	Pseudo-F2	22-4-3	32-04 x 32-08	32-04	32-08	32-04	32-08	2	5	2019	243	Primary	22	33
673	22-4-4	Pseudo-F2	22-4-4	32-04 x 32-08	32-04	32-08	32-04	32-08	0	0.5	2019	NA	Primary	22	34
674	22-4-5	Pseudo-F2	22-4-5	32-04 x 32-08	32-04	32-08	32-04	32-08	0	5	2019	NA	Primary	22	35
675	22-4-6	Pseudo-F2	22-4-6	32-04 x 32-08	32-04	32-08	32-04	32-08	16	5	2019	235	Primary	22	36
676	22-4-7	Pseudo-F2	22-4-7	32-04 x 32-08	32-04	32-08	32-04	32-08	0	0.5	2019	NA	Primary	22	37
677	22-4-8	Pseudo-F2	22-4-8	32-04 x 32-08	32-04	32-08	32-04	32-08	0	1.5	2019	NA	Primary	22	38
678	22-4-9	Pseudo-F2	22-4-9	32-04 x 32-08	32-04	32-08	32-04	32-08	17	5	2019	236	Primary	22	39
679	22-4-10	Pseudo-F2	22-4-10	32-04 x 32-08	32-04	32-08	32-04	32-08	17	5	2019	236	Primary	22	40
680	23-1-1	Pseudo-F2	23-1-1	32-04 x 32-08	32-04	32-08	32-04	32-08	0	0.5	2019	NA	Primary	23	1
681	23-1-2	Pseudo-F2	23-1-2	32-04 x 32-08	32-04	32-08	32-04	32-08	10	4.5	2019	235	Primary	23	2
682	23-1-3	Pseudo-F2	23-1-3	32-04 x 32-08	32-04	32-08	32-04	32-08	16	5	2019	240	Primary	23	3
683	23-1-4	Pseudo-F2	23-1-4	32-04 x 32-08	32-04	32-08	32-04	32-08	4	5	2019	NA	Primary	23	4
684	23-1-5	Pseudo-F2	23-1-5	32-04 x 32-08	32-04	32-08	32-04	32-08	16	5	2019	240	Primary	23	5
685	23-1-6	Pseudo-F2	23-1-6	32-04 x 32-08	32-04	32-08	32-04	32-08	1	4.5	2019	NA	Primary	23	6
686	23-1-7	Pseudo-F2	23-1-7	32-04 x 32-08	32-04	32-08	32-04	32-08	4	5	2019	239	Primary	23	7
687	23-1-8	Pseudo-F2	23-1-8	32-04 x 32-08	32-04	32-08	32-04	32-08	4	5	2019	241	Primary	23	8
688	23-1-9	Pseudo-F2	23-1-9	32-04 x 32-08	32-04	32-08	32-04	32-08	0	3.5	2019	NA	Primary	23	9
689	23-2-1	Pseudo-F2	23-2-1	32-04 x 32-08	32-04	32-08	32-04	32-08	10	5	2019	242	Primary	23	11
690	23-2-2	Pseudo-F2	23-2-2	32-04 x 32-08	32-04	32-08	32-04	32-08	0	1.5	2019	NA	Primary	23	12
691	23-2-3	Pseudo-F2	23-2-3	32-04 x 32-08	32-04	32-08	32-04	32-08	0	0.5	2019	NA	Primary	23	13
692	23-2-4	Pseudo-F2	23-2-4	32-04 x 32-08	32-04	32-08	32-04	32-08	0	3.5	2019	NA	Primary	23	14
693	23-2-7	Pseudo-F2	23-2-7	32-04 x 32-08	32-04	32-08	32-04	32-08	0	4.5	2019	NA	Primary	23	17
694	23-2-8	Pseudo-F2	23-2-8	32-04 x 32-08	32-04	32-08	32-04	32-08	10	5	2019	NA	Primary	23	18
695	23-2-9	Pseudo-F2	23-2-9	32-04 x 32-08	32-04	32-08	32-04	32-08	0	0.5	2019	NA	Primary	23	19
696	23-2-10	Pseudo-F2	23-2-10	32-04 x 32-08	32-04	32-08	32-04	32-08	8	5	2019	NA	Primary	23	20
697	23-3-1	Pseudo-F2	23-3-1	33-01 x 33-08	33-08	33-01	33-08	33-01	0	5	2019	NA	Primary	23	21
698	23-3-2	Pseudo-F2	23-3-2	33-01 x 33-08	33-08	33-01	33-08	33-01	0	0.5	2019	NA	Primary	23	22
699	23-3-3	Pseudo-F2	23-3-3	33-01 x 33-08	33-08	33-01	33-08	33-01	0	5	2019	NA	Primary	23	23
700	23-3-4	Pseudo-F2	23-3-4	33-01 x 33-08	33-08	33-01	33-08	33-01	0	5	2019	NA	Primary	23	24
701	23-4-1	Pseudo-F2	23-4-1	33-07 x 33-12	33-12	33-07	33-12	33-07	3	5	2019	230	Primary	23	31
702	24-1-1	Pseudo-F2	24-1-1	33-01 x 33-08	33-01	33-08	33-01	33-08	0	5	2019	NA	Primary	24	1
703	24-1-2	Pseudo-F2	24-1-2	33-01 x 33-08	33-01	33-08	33-01	33-08	1	5	2019	NA	Primary	24	2
704	24-1-3	Pseudo-F2	24-1-3	33-01 x 33-08	33-01	33-08	33-01	33-08	0	5	2019	NA	Primary	24	3
705	24-1-4	Pseudo-F2	24-1-4	33-01 x 33-08	33-01	33-08	33-01	33-08	0	5	2019	NA	Primary	24	4
706	24-1-5	Pseudo-F2	24-1-5	33-01 x 33-08	33-01	33-08	33-01	33-08	0	5	2019	NA	Primary	24	5
707	24-1-6	Pseudo-F2	24-1-6	33-01 x 33-08	33-01	33-08	33-01	33-08	0	5	2019	NA	Primary	24	6
708	24-1-7	Pseudo-F2	24-1-7	33-01 x 33-08	33-01	33-08	33-01	33-08	0	0.5	2019	NA	Primary	24	7
709	24-1-8	Pseudo-F2	24-1-8	33-01 x 33-08	33-01	33-08	33-01	33-08	0	5	2019	NA	Primary	24	8
710	24-1-9	Pseudo-F2	24-1-9	33-01 x 33-08	33-01	33-08	33-01	33-08	0	5	2019	NA	Primary	24	9
711	24-1-10	Pseudo-F2	24-1-10	33-01 x 33-08	33-01	33-08	33-01	33-08	0	5	2019	NA	Primary	24	10
712	24-2-1	Pseudo-F2	24-2-1	33-01 x 33-08	33-01	33-08	33-01	33-08	1	5	2019	NA	Primary	24	11
713	24-2-2	Pseudo-F2	24-2-2	33-01 x 33-08	33-01	33-08	33-01	33-08	0	4.5	2019	NA	Primary	24	12
714	24-2-3	Pseudo-F2	24-2-3	33-01 x 33-08	33-01	33-08	33-01	33-08	4	5	2019	229	Primary	24	13
715	24-3-1	Pseudo-F2	24-3-1	35-02 x 35-03	35-03	35-02	35-03	35-02	2	5	2019	NA	Primary	24	21
716	24-3-2	Pseudo-F2	24-3-2	35-02 x 35-03	35-03	35-02	35-03	35-02	2	5	2019	NA	Primary	24	22
717	24-3-3	Pseudo-F2	24-3-3	35-02 x 35-03	35-03	35-02	35-03	35-02	0	5	2019	NA	Primary	24	23
718	24-3-4	Pseudo-F2	24-3-4	35-02 x 35-03	35-03	35-02	35-03	35-02	0	4.5	2019	NA	Primary	24	24
719	24-3-5	Pseudo-F2	24-3-5	35-02 x 35-03	35-03	35-02	35-03	35-02	0	5	2019	NA	Primary	24	25
720	24-3-6	Pseudo-F2	24-3-6	35-02 x 35-03	35-03	35-02	35-03	35-02	16	5	2019	231	Primary	24	26
721	24-3-7	Pseudo-F2	24-3-7	35-02 x 35-03	35-03	35-02	35-03	35-02	2	4.5	2019	NA	Primary	24	27
722	24-3-8	Pseudo-F2	24-3-8	35-02 x 35-03	35-03	35-02	35-03	35-02	0	5	2019	NA	Primary	24	28
723	24-3-9	Pseudo-F2	24-3-9	35-02 x 35-03	35-03	35-02	35-03	35-02	0	5	2019	NA	Primary	24	29
724	24-3-10	Pseudo-F2	24-3-10	35-02 x 35-03	35-03	35-02	35-03	35-02	4	5	2019	NA	Primary	24	30
725	24-4-1	Pseudo-F2	24-4-1	35-02 x 35-03	35-03	35-02	35-03	35-02	0	4.5	2019	NA	Primary	24	31
726	24-4-3	Pseudo-F2	24-4-3	35-02 x 35-03	35-03	35-02	35-03	35-02	12	5	2019	243	Primary	24	33
727	24-4-4	Pseudo-F2	24-4-4	35-02 x 35-03	35-03	35-02	35-03	35-02	2	5	2019	240	Primary	24	34
728	24-4-5	Pseudo-F2	24-4-5	35-02 x 35-03	35-03	35-02	35-03	35-02	1	5	2019	250	Primary	24	35
729	24-4-7	Pseudo-F2	24-4-7	35-02 x 35-03	35-03	35-02	35-03	35-02	0	5	2019	NA	Primary	24	37
730	24-4-8	Pseudo-F2	24-4-8	35-02 x 35-03	35-03	35-02	35-03	35-02	0	5	2019	NA	Primary	24	38
731	24-4-9	Pseudo-F2	24-4-9	35-02 x 35-03	35-03	35-02	35-03	35-02	0	5	2019	NA	Primary	24	39
732	24-4-10	Pseudo-F2	24-4-10	35-02 x 35-03	35-03	35-02	35-03	35-02	0	5	2019	NA	Primary	24	40
733	25-1-1	Pseudo-F2	25-1-1	35-02 x 35-03	35-03	35-02	35-03	35-02	3	5	2019	259	Primary	25	1
734	25-1-2	Pseudo-F2	25-1-2	35-02 x 35-03	35-03	35-02	35-03	35-02	11	5	2019	247	Primary	25	2
735	25-1-4	Pseudo-F2	25-1-4	35-02 x 35-03	35-03	35-02	35-03	35-02	0	5	2019	NA	Primary	25	4
736	25-1-5	Pseudo-F2	25-1-5	35-02 x 35-03	35-03	35-02	35-03	35-02	0	4.5	2019	NA	Primary	25	5
737	25-1-6	Pseudo-F2	25-1-6	35-02 x 35-03	35-03	35-02	35-03	35-02	3	5	2019	NA	Primary	25	6
738	25-1-7	Pseudo-F2	25-1-7	35-02 x 35-03	35-03	35-02	35-03	35-02	0	0.5	2019	NA	Primary	25	7
739	25-1-8	Pseudo-F2	25-1-8	35-02 x 35-03	35-03	35-02	35-03	35-02	0	5	2019	NA	Primary	25	8
740	25-1-9	Pseudo-F2	25-1-9	35-02 x 35-03	35-03	35-02	35-03	35-02	1	5	2019	239	Primary	25	9
741	25-1-10	Pseudo-F2	25-1-10	35-02 x 35-03	35-03	35-02	35-03	35-02	0	5	2019	NA	Primary	25	10
742	25-2-1	Pseudo-F2	25-2-1	35-02 x 35-03	35-03	35-02	35-03	35-02	0	5	2019	NA	Primary	25	11
743	25-2-2	Pseudo-F2	25-2-2	35-02 x 35-03	35-03	35-02	35-03	35-02	10	4.5	2019	240	Primary	25	12
744	25-2-3	Pseudo-F2	25-2-3	35-02 x 35-03	35-03	35-02	35-03	35-02	0	5	2019	NA	Primary	25	13
745	25-2-4	Pseudo-F2	25-2-4	35-02 x 35-03	35-03	35-02	35-03	35-02	0	5	2019	NA	Primary	25	14
746	25-2-5	Pseudo-F2	25-2-5	35-02 x 35-03	35-03	35-02	35-03	35-02	0	4.5	2019	NA	Primary	25	15
747	25-2-6	Pseudo-F2	25-2-6	35-02 x 35-03	35-03	35-02	35-03	35-02	0	5	2019	NA	Primary	25	16
748	25-2-7	Pseudo-F2	25-2-7	35-02 x 35-03	35-03	35-02	35-03	35-02	0	4.5	2019	NA	Primary	25	17
749	25-2-8	Pseudo-F2	25-2-8	35-02 x 35-03	35-03	35-02	35-03	35-02	20	5	2019	235	Primary	25	18
750	25-3-2	Pseudo-F2	25-3-2	35-02 x 35-03	35-02	35-03	35-02	35-03	0	2.5	2019	NA	Primary	25	22
751	25-3-3	Pseudo-F2	25-3-3	35-02 x 35-03	35-02	35-03	35-02	35-03	0	5	2019	NA	Primary	25	23
752	25-4-1	Pseudo-F2	25-4-1	35-05 x 35-10	35-10	35-05	35-10	35-05	3	5	2019	252	Primary	25	31
753	25-4-2	Pseudo-F2	25-4-2	35-05 x 35-10	35-10	35-05	35-10	35-05	2	5	2019	NA	Primary	25	32
754	25-4-3	Pseudo-F2	25-4-3	35-05 x 35-10	35-10	35-05	35-10	35-05	0	0.5	2019	NA	Primary	25	33
755	25-4-4	Pseudo-F2	25-4-4	35-05 x 35-10	35-10	35-05	35-10	35-05	7	5	2019	230	Primary	25	34
756	25-4-5	Pseudo-F2	25-4-5	35-05 x 35-10	35-10	35-05	35-10	35-05	8	5	2019	247	Primary	25	35
757	25-4-6	Pseudo-F2	25-4-6	35-05 x 35-10	35-10	35-05	35-10	35-05	2	5	2019	250	Primary	25	36
758	25-4-7	Pseudo-F2	25-4-7	35-05 x 35-10	35-10	35-05	35-10	35-05	0	5	2019	NA	Primary	25	37
759	25-4-8	Pseudo-F2	25-4-8	35-05 x 35-10	35-10	35-05	35-10	35-05	0	5	2019	NA	Primary	25	38
760	25-4-9	Pseudo-F2	25-4-9	35-05 x 35-10	35-10	35-05	35-10	35-05	1	5	2019	240	Primary	25	39
761	25-4-10	Pseudo-F2	25-4-10	35-05 x 35-10	35-10	35-05	35-10	35-05	0	5	2019	NA	Primary	25	40
762	26-1-1	Pseudo-F2	26-1-1	35-05 x 35-10	35-10	35-05	35-10	35-05	2	5	2019	240	Primary	26	1
763	26-1-2	Pseudo-F2	26-1-2	35-05 x 35-10	35-10	35-05	35-10	35-05	0	1.5	2019	NA	Primary	26	2
764	26-1-3	Pseudo-F2	26-1-3	35-05 x 35-10	35-10	35-05	35-10	35-05	6	5	2019	239	Primary	26	3
765	26-1-4	Pseudo-F2	26-1-4	35-05 x 35-10	35-10	35-05	35-10	35-05	4	5	2019	243	Primary	26	4
766	26-1-5	Pseudo-F2	26-1-5	35-05 x 35-10	35-10	35-05	35-10	35-05	1	0.5	2019	246	Primary	26	5
767	26-1-6	Pseudo-F2	26-1-6	35-05 x 35-10	35-10	35-05	35-10	35-05	2	4.5	2019	NA	Primary	26	6
768	26-1-7	Pseudo-F2	26-1-7	35-05 x 35-10	35-10	35-05	35-10	35-05	0	5	2019	NA	Primary	26	7
769	26-1-8	Pseudo-F2	26-1-8	35-05 x 35-10	35-10	35-05	35-10	35-05	0	5	2019	NA	Primary	26	8
770	26-1-9	Pseudo-F2	26-1-9	35-05 x 35-10	35-10	35-05	35-10	35-05	0	5	2019	NA	Primary	26	9
771	26-2-1	Pseudo-F2	26-2-1	35-05 x 35-10	35-10	35-05	35-10	35-05	11	5	2019	243	Primary	26	11
772	26-2-2	Pseudo-F2	26-2-2	35-05 x 35-10	35-10	35-05	35-10	35-05	0	5	2019	NA	Primary	26	12
773	26-2-4	Pseudo-F2	26-2-4	35-05 x 35-10	35-10	35-05	35-10	35-05	0	5	2019	NA	Primary	26	14
774	26-3-1	Pseudo-F2	26-3-1	35-05 x 35-10	35-05	35-10	35-05	35-10	0	4.5	2019	NA	Primary	26	21
775	26-3-2	Pseudo-F2	26-3-2	35-05 x 35-10	35-05	35-10	35-05	35-10	6	5	2019	240	Primary	26	22
776	26-3-3	Pseudo-F2	26-3-3	35-05 x 35-10	35-05	35-10	35-05	35-10	0	0.5	2019	NA	Primary	26	23
777	26-3-4	Pseudo-F2	26-3-4	35-05 x 35-10	35-05	35-10	35-05	35-10	0	5	2019	NA	Primary	26	24
778	26-3-6	Pseudo-F2	26-3-6	35-05 x 35-10	35-05	35-10	35-05	35-10	1	5	2019	NA	Primary	26	26
779	26-3-7	Pseudo-F2	26-3-7	35-05 x 35-10	35-05	35-10	35-05	35-10	0	5	2019	NA	Primary	26	27
780	26-3-8	Pseudo-F2	26-3-8	35-05 x 35-10	35-05	35-10	35-05	35-10	0	5	2019	NA	Primary	26	28
781	26-3-9	Pseudo-F2	26-3-9	35-05 x 35-10	35-05	35-10	35-05	35-10	0	4.5	2019	NA	Primary	26	29
782	26-4-1	Pseudo-F2	26-4-1	35-05 x 35-10	35-05	35-10	35-05	35-10	0	2.5	2019	NA	Primary	26	31
783	26-4-2	Pseudo-F2	26-4-2	35-05 x 35-10	35-05	35-10	35-05	35-10	17	4.5	2019	236	Primary	26	32
784	26-4-3	Pseudo-F2	26-4-3	35-05 x 35-10	35-05	35-10	35-05	35-10	1	5	2019	NA	Primary	26	33
785	26-4-5	Pseudo-F2	26-4-5	35-05 x 35-10	35-05	35-10	35-05	35-10	20	5	2019	230	Primary	26	35
786	26-4-6	Pseudo-F2	26-4-6	35-05 x 35-10	35-05	35-10	35-05	35-10	18	5	2019	230	Primary	26	36
787	26-4-7	Pseudo-F2	26-4-7	35-05 x 35-10	35-05	35-10	35-05	35-10	0	5	2019	NA	Primary	26	37
788	26-4-8	Pseudo-F2	26-4-8	35-05 x 35-10	35-05	35-10	35-05	35-10	0	3.5	2019	NA	Primary	26	38
789	26-4-9	Pseudo-F2	26-4-9	35-05 x 35-10	35-05	35-10	35-05	35-10	16	5	2019	228	Primary	26	39
790	26-4-10	Pseudo-F2	26-4-10	35-05 x 35-10	35-05	35-10	35-05	35-10	0	4.5	2019	NA	Primary	26	40
791	27-1-1	Pseudo-F2	27-1-1	35-05 x 35-10	35-05	35-10	35-05	35-10	19	5	2019	225	Primary	27	1
792	27-1-2	Pseudo-F2	27-1-2	35-05 x 35-10	35-05	35-10	35-05	35-10	4	5	2019	NA	Primary	27	2
793	27-1-3	Pseudo-F2	27-1-3	35-05 x 35-10	35-05	35-10	35-05	35-10	6	3.5	2019	246	Primary	27	3
794	27-1-4	Pseudo-F2	27-1-4	35-05 x 35-10	35-05	35-10	35-05	35-10	16	5	2019	229	Primary	27	4
795	27-1-7	Pseudo-F2	27-1-7	35-05 x 35-10	35-05	35-10	35-05	35-10	5	5	2019	231	Primary	27	7
796	27-1-8	Pseudo-F2	27-1-8	35-05 x 35-10	35-05	35-10	35-05	35-10	0	1.5	2019	NA	Primary	27	8
797	27-1-9	Pseudo-F2	27-1-9	35-05 x 35-10	35-05	35-10	35-05	35-10	0	5	2019	NA	Primary	27	9
798	27-1-10	Pseudo-F2	27-1-10	35-05 x 35-10	35-05	35-10	35-05	35-10	1	5	2019	229	Primary	27	10
799	27-2-1	Pseudo-F2	27-2-1	35-05 x 35-10	35-05	35-10	35-05	35-10	14	5	2019	235	Primary	27	11
800	27-2-2	Pseudo-F2	27-2-2	35-05 x 35-10	35-05	35-10	35-05	35-10	16	5	2019	231	Primary	27	12
801	27-2-3	Pseudo-F2	27-2-3	35-05 x 35-10	35-05	35-10	35-05	35-10	0	5	2019	NA	Primary	27	13
802	27-2-6	Pseudo-F2	27-2-6	35-05 x 35-10	35-05	35-10	35-05	35-10	0	3.5	2019	NA	Primary	27	16
803	27-2-7	Pseudo-F2	27-2-7	35-05 x 35-10	35-05	35-10	35-05	35-10	0	3.5	2019	NA	Primary	27	17
804	27-2-8	Pseudo-F2	27-2-8	35-05 x 35-10	35-05	35-10	35-05	35-10	0	4.5	2019	NA	Primary	27	18
805	27-2-9	Pseudo-F2	27-2-9	35-05 x 35-10	35-05	35-10	35-05	35-10	0	1.5	2019	NA	Primary	27	19
806	27-2-10	Pseudo-F2	27-2-10	35-05 x 35-10	35-05	35-10	35-05	35-10	3	5	2019	NA	Primary	27	20
807	27-3-1	Pseudo-F2	27-3-1	35-05 x 35-10	35-05	35-10	35-05	35-10	0	4.5	2019	NA	Primary	27	21
808	27-3-2	Pseudo-F2	27-3-2	35-05 x 35-10	35-05	35-10	35-05	35-10	16	5	2019	237	Primary	27	22
809	27-3-3	Pseudo-F2	27-3-3	35-05 x 35-10	35-05	35-10	35-05	35-10	6	5	2019	230	Primary	27	23
810	27-4-1	Pseudo-F2	27-4-1	36-07 x 36-12	36-07	36-12	36-07	36-12	0	4.5	2019	NA	Primary	27	31
811	27-4-2	Pseudo-F2	27-4-2	36-07 x 36-12	36-07	36-12	36-07	36-12	0	5	2019	NA	Primary	27	32
812	27-4-3	Pseudo-F2	27-4-3	36-07 x 36-12	36-07	36-12	36-07	36-12	1	5	2019	NA	Primary	27	33
813	27-4-4	Pseudo-F2	27-4-4	36-07 x 36-12	36-07	36-12	36-07	36-12	18	5	2019	225	Primary	27	34
814	27-4-5	Pseudo-F2	27-4-5	36-07 x 36-12	36-07	36-12	36-07	36-12	0	3.5	2019	NA	Primary	27	35
815	27-4-6	Pseudo-F2	27-4-6	36-07 x 36-12	36-07	36-12	36-07	36-12	0	5	2019	NA	Primary	27	36
816	27-4-7	Pseudo-F2	27-4-7	36-07 x 36-12	36-07	36-12	36-07	36-12	0	5	2019	NA	Primary	27	37
817	27-4-8	Pseudo-F2	27-4-8	36-07 x 36-12	36-07	36-12	36-07	36-12	0	2.5	2019	NA	Primary	27	38
818	27-4-9	Pseudo-F2	27-4-9	36-07 x 36-12	36-07	36-12	36-07	36-12	0	5	2019	NA	Primary	27	39
819	28-1-1	Pseudo-F2	28-1-1	53-04 x 53-06	53-04	53-06	53-04	53-06	4	5	2019	236	Primary	28	1
820	28-1-2	Pseudo-F2	28-1-2	53-04 x 53-06	53-04	53-06	53-04	53-06	15	4.5	2019	236	Primary	28	2
821	28-1-3	Pseudo-F2	28-1-3	53-04 x 53-06	53-04	53-06	53-04	53-06	8	5	2019	228	Primary	28	3
822	28-1-4	Pseudo-F2	28-1-4	53-04 x 53-06	53-04	53-06	53-04	53-06	3	5	2019	225	Primary	28	4
823	28-1-5	Pseudo-F2	28-1-5	53-04 x 53-06	53-04	53-06	53-04	53-06	0	5	2019	NA	Primary	28	5
824	28-1-6	Pseudo-F2	28-1-6	53-04 x 53-06	53-04	53-06	53-04	53-06	0	0.5	2019	NA	Primary	28	6
825	28-1-7	Pseudo-F2	28-1-7	53-04 x 53-06	53-04	53-06	53-04	53-06	1	5	2019	NA	Primary	28	7
826	28-1-9	Pseudo-F2	28-1-9	53-04 x 53-06	53-04	53-06	53-04	53-06	17	5	2019	229	Primary	28	9
827	28-1-10	Pseudo-F2	28-1-10	53-04 x 53-06	53-04	53-06	53-04	53-06	0	4.5	2019	NA	Primary	28	10
828	28-2-1	Pseudo-F2	28-2-1	54-03 x 54-10	54-10	54-03	54-10	54-03	1	5	2019	NA	Primary	28	11
829	28-2-2	Pseudo-F2	28-2-2	54-03 x 54-10	54-10	54-03	54-10	54-03	0	5	2019	NA	Primary	28	12
830	28-2-3	Pseudo-F2	28-2-3	54-03 x 54-10	54-10	54-03	54-10	54-03	0	0.5	2019	NA	Primary	28	13
831	28-2-4	Pseudo-F2	28-2-4	54-03 x 54-10	54-10	54-03	54-10	54-03	0	4.5	2019	NA	Primary	28	14
832	28-3-3	Pseudo-F2	28-3-3	67-05 x 67-11	67-11	67-05	67-11	67-05	0	5	2019	NA	Primary	28	23
833	28-3-4	Pseudo-F2	28-3-4	67-05 x 67-11	67-11	67-05	67-11	67-05	0	5	2019	NA	Primary	28	24
834	28-3-5	Pseudo-F2	28-3-5	67-05 x 67-11	67-11	67-05	67-11	67-05	0	5	2019	NA	Primary	28	25
835	28-3-6	Pseudo-F2	28-3-6	67-05 x 67-11	67-11	67-05	67-11	67-05	0	2.5	2019	NA	Primary	28	26
836	28-3-7	Pseudo-F2	28-3-7	67-05 x 67-11	67-11	67-05	67-11	67-05	0	4.5	2019	NA	Primary	28	27
837	28-3-8	Pseudo-F2	28-3-8	67-05 x 67-11	67-11	67-05	67-11	67-05	0	1.5	2019	NA	Primary	28	28
838	28-3-9	Pseudo-F2	28-3-9	67-05 x 67-11	67-11	67-05	67-11	67-05	0	5	2019	NA	Primary	28	29
839	28-3-10	Pseudo-F2	28-3-10	67-05 x 67-11	67-11	67-05	67-11	67-05	0	5	2019	NA	Primary	28	30
840	28-4-1	Pseudo-F2	28-4-1	67-05 x 67-11	67-11	67-05	67-11	67-05	0	5	2019	NA	Primary	28	31
841	28-4-2	Pseudo-F2	28-4-2	67-05 x 67-11	67-11	67-05	67-11	67-05	0	0.5	2019	NA	Primary	28	32
842	28-4-3	Pseudo-F2	28-4-3	67-05 x 67-11	67-11	67-05	67-11	67-05	0	5	2019	NA	Primary	28	33
843	28-4-4	Pseudo-F2	28-4-4	67-05 x 67-11	67-11	67-05	67-11	67-05	0	5	2019	NA	Primary	28	34
844	28-4-5	Pseudo-F2	28-4-5	67-05 x 67-11	67-11	67-05	67-11	67-05	0	5	2019	NA	Primary	28	35
845	28-4-6	Pseudo-F2	28-4-6	67-05 x 67-11	67-11	67-05	67-11	67-05	0	5	2019	NA	Primary	28	36
846	28-4-8	Pseudo-F2	28-4-8	67-05 x 67-11	67-11	67-05	67-11	67-05	0	5	2019	NA	Primary	28	38
847	28-4-9	Pseudo-F2	28-4-9	67-05 x 67-11	67-11	67-05	67-11	67-05	0	5	2019	NA	Primary	28	39
848	28-4-10	Pseudo-F2	28-4-10	67-05 x 67-11	67-11	67-05	67-11	67-05	0	5	2019	NA	Primary	28	40
849	29-1-1	Pseudo-F2	29-1-1	67-05 x 67-11	67-11	67-05	67-11	67-05	0	5	2019	NA	Primary	29	1
850	29-1-2	Pseudo-F2	29-1-2	67-05 x 67-11	67-11	67-05	67-11	67-05	0	5	2019	NA	Primary	29	2
851	29-1-3	Pseudo-F2	29-1-3	67-05 x 67-11	67-11	67-05	67-11	67-05	0	5	2019	NA	Primary	29	3
852	29-1-4	Pseudo-F2	29-1-4	67-05 x 67-11	67-11	67-05	67-11	67-05	0	0.5	2019	NA	Primary	29	4
853	29-1-5	Pseudo-F2	29-1-5	67-05 x 67-11	67-11	67-05	67-11	67-05	0	5	2019	NA	Primary	29	5
854	29-1-6	Pseudo-F2	29-1-6	67-05 x 67-11	67-11	67-05	67-11	67-05	0	5	2019	NA	Primary	29	6
855	29-1-7	Pseudo-F2	29-1-7	67-05 x 67-11	67-11	67-05	67-11	67-05	0	5	2019	NA	Primary	29	7
856	29-1-8	Pseudo-F2	29-1-8	67-05 x 67-11	67-11	67-05	67-11	67-05	0	2.5	2019	NA	Primary	29	8
857	29-1-9	Pseudo-F2	29-1-9	67-05 x 67-11	67-11	67-05	67-11	67-05	0	1.5	2019	NA	Primary	29	9
858	29-1-10	Pseudo-F2	29-1-10	67-05 x 67-11	67-11	67-05	67-11	67-05	0	0.5	2019	NA	Primary	29	10
859	29-2-1	Pseudo-F2	29-2-1	67-05 x 67-11	67-11	67-05	67-11	67-05	0	5	2019	NA	Primary	29	11
860	29-2-2	Pseudo-F2	29-2-2	67-05 x 67-11	67-11	67-05	67-11	67-05	0	5	2019	NA	Primary	29	12
861	29-2-3	Pseudo-F2	29-2-3	67-05 x 67-11	67-11	67-05	67-11	67-05	0	2.5	2019	NA	Primary	29	13
862	29-2-4	Pseudo-F2	29-2-4	67-05 x 67-11	67-11	67-05	67-11	67-05	0	4.5	2019	NA	Primary	29	14
863	29-2-5	Pseudo-F2	29-2-5	67-05 x 67-11	67-11	67-05	67-11	67-05	0	4.5	2019	NA	Primary	29	15
864	29-2-6	Pseudo-F2	29-2-6	67-05 x 67-11	67-11	67-05	67-11	67-05	0	5	2019	NA	Primary	29	16
865	29-2-7	Pseudo-F2	29-2-7	67-05 x 67-11	67-11	67-05	67-11	67-05	0	5	2019	NA	Primary	29	17
866	29-2-8	Pseudo-F2	29-2-8	67-05 x 67-11	67-11	67-05	67-11	67-05	0	5	2019	NA	Primary	29	18
867	29-2-9	Pseudo-F2	29-2-9	67-05 x 67-11	67-11	67-05	67-11	67-05	0	5	2019	NA	Primary	29	19
868	29-2-10	Pseudo-F2	29-2-10	67-05 x 67-11	67-11	67-05	67-11	67-05	0	5	2019	NA	Primary	29	20
869	29-3-1	Pseudo-F2	29-3-1	67-05 x 67-11	67-11	67-05	67-11	67-05	0	5	2019	NA	Primary	29	21
870	29-3-2	Pseudo-F2	29-3-2	67-05 x 67-11	67-11	67-05	67-11	67-05	0	5	2019	NA	Primary	29	22
871	29-3-3	Pseudo-F2	29-3-3	67-05 x 67-11	67-11	67-05	67-11	67-05	0	0.5	2019	NA	Primary	29	23
872	29-3-4	Pseudo-F2	29-3-4	67-05 x 67-11	67-11	67-05	67-11	67-05	0	5	2019	NA	Primary	29	24
873	29-3-5	Pseudo-F2	29-3-5	67-05 x 67-11	67-11	67-05	67-11	67-05	0	0.5	2019	NA	Primary	29	25
874	29-3-6	Pseudo-F2	29-3-6	67-05 x 67-11	67-11	67-05	67-11	67-05	0	5	2019	NA	Primary	29	26
875	29-3-7	Pseudo-F2	29-3-7	67-05 x 67-11	67-11	67-05	67-11	67-05	0	4.5	2019	NA	Primary	29	27
876	29-3-8	Pseudo-F2	29-3-8	67-05 x 67-11	67-11	67-05	67-11	67-05	0	3.5	2019	NA	Primary	29	28
877	29-3-9	Pseudo-F2	29-3-9	67-05 x 67-11	67-11	67-05	67-11	67-05	0	5	2019	NA	Primary	29	29
878	29-3-10	Pseudo-F2	29-3-10	67-05 x 67-11	67-11	67-05	67-11	67-05	0	5	2019	NA	Primary	29	30
879	29-4-1	Pseudo-F2	29-4-1	67-05 x 67-11	67-11	67-05	67-11	67-05	0	5	2019	NA	Primary	29	31
880	29-4-2	Pseudo-F2	29-4-2	67-05 x 67-11	67-11	67-05	67-11	67-05	0	5	2019	NA	Primary	29	32
881	29-4-4	Pseudo-F2	29-4-4	67-05 x 67-11	67-11	67-05	67-11	67-05	0	5	2019	NA	Primary	29	34
882	29-4-5	Pseudo-F2	29-4-5	67-05 x 67-11	67-11	67-05	67-11	67-05	0	5	2019	NA	Primary	29	35
883	29-4-6	Pseudo-F2	29-4-6	67-05 x 67-11	67-11	67-05	67-11	67-05	0	5	2019	NA	Primary	29	36
884	29-4-7	Pseudo-F2	29-4-7	67-05 x 67-11	67-11	67-05	67-11	67-05	0	5	2019	NA	Primary	29	37
885	29-4-8	Pseudo-F2	29-4-8	67-05 x 67-11	67-11	67-05	67-11	67-05	0	5	2019	NA	Primary	29	38
886	29-4-9	Pseudo-F2	29-4-9	67-05 x 67-11	67-11	67-05	67-11	67-05	0	0.5	2019	NA	Primary	29	39
887	30-1-1	Pseudo-F2	30-1-1	67-05 x 67-11	67-11	67-05	67-11	67-05	0	5	2019	NA	Primary	30	1
888	30-1-2	Pseudo-F2	30-1-2	67-05 x 67-11	67-11	67-05	67-11	67-05	0	5	2019	NA	Primary	30	2
889	30-1-5	Pseudo-F2	30-1-5	67-05 x 67-11	67-11	67-05	67-11	67-05	0	0.5	2019	NA	Primary	30	5
890	30-1-6	Pseudo-F2	30-1-6	67-05 x 67-11	67-11	67-05	67-11	67-05	0	5	2019	NA	Primary	30	6
891	30-1-8	Pseudo-F2	30-1-8	67-05 x 67-11	67-11	67-05	67-11	67-05	0	4.5	2019	NA	Primary	30	8
892	30-1-9	Pseudo-F2	30-1-9	67-05 x 67-11	67-11	67-05	67-11	67-05	0	5	2019	NA	Primary	30	9
893	30-1-10	Pseudo-F2	30-1-10	67-05 x 67-11	67-11	67-05	67-11	67-05	0	4.5	2019	NA	Primary	30	10
894	30-2-1	Pseudo-F2	30-2-1	67-05 x 67-11	67-05	67-11	67-05	67-11	0	5	2019	NA	Primary	30	11
895	30-2-2	Pseudo-F2	30-2-2	67-05 x 67-11	67-05	67-11	67-05	67-11	0	5	2019	NA	Primary	30	12
896	30-2-3	Pseudo-F2	30-2-3	67-05 x 67-11	67-05	67-11	67-05	67-11	0	5	2019	NA	Primary	30	13
897	30-2-4	Pseudo-F2	30-2-4	67-05 x 67-11	67-05	67-11	67-05	67-11	0	5	2019	NA	Primary	30	14
898	30-2-5	Pseudo-F2	30-2-5	67-05 x 67-11	67-05	67-11	67-05	67-11	0	5	2019	NA	Primary	30	15
899	30-2-6	Pseudo-F2	30-2-6	67-05 x 67-11	67-05	67-11	67-05	67-11	0	5	2019	NA	Primary	30	16
900	30-2-7	Pseudo-F2	30-2-7	67-05 x 67-11	67-05	67-11	67-05	67-11	0	5	2019	NA	Primary	30	17
901	30-2-8	Pseudo-F2	30-2-8	67-05 x 67-11	67-05	67-11	67-05	67-11	0	5	2019	NA	Primary	30	18
902	30-2-9	Pseudo-F2	30-2-9	67-05 x 67-11	67-05	67-11	67-05	67-11	0	5	2019	NA	Primary	30	19
903	30-2-10	Pseudo-F2	30-2-10	67-05 x 67-11	67-05	67-11	67-05	67-11	0	5	2019	NA	Primary	30	20
904	30-3-1	Pseudo-F2	30-3-1	67-05 x 67-11	67-05	67-11	67-05	67-11	0	5	2019	NA	Primary	30	21
905	30-3-2	Pseudo-F2	30-3-2	67-05 x 67-11	67-05	67-11	67-05	67-11	0	5	2019	NA	Primary	30	22
906	30-3-3	Pseudo-F2	30-3-3	67-05 x 67-11	67-05	67-11	67-05	67-11	0	5	2019	NA	Primary	30	23
907	30-4-1	Pseudo-F2	30-4-1	67-05 x 67-11	67-05	67-11	67-05	67-11	0	5	2019	NA	Primary	30	31
908	30-4-2	Pseudo-F2	30-4-2	67-05 x 67-11	67-05	67-11	67-05	67-11	0	5	2019	NA	Primary	30	32
909	30-4-3	Pseudo-F2	30-4-3	67-05 x 67-11	67-05	67-11	67-05	67-11	0	5	2019	NA	Primary	30	33
910	30-4-4	Pseudo-F2	30-4-4	67-05 x 67-11	67-05	67-11	67-05	67-11	20	4.5	2019	206	Primary	30	34
911	30-4-6	Pseudo-F2	30-4-6	67-05 x 67-11	67-05	67-11	67-05	67-11	0	5	2019	NA	Primary	30	36
912	30-4-7	Pseudo-F2	30-4-7	67-05 x 67-11	67-05	67-11	67-05	67-11	0	2.5	2019	NA	Primary	30	37
913	30-4-10	Pseudo-F2	30-4-10	67-05 x 67-11	67-05	67-11	67-05	67-11	0	5	2019	NA	Primary	30	40
914	31-1-2	Pseudo-F2	31-1-2	67-05 x 67-11	67-05	67-11	67-05	67-11	0	5	2019	NA	Primary	31	2
915	31-1-3	Pseudo-F2	31-1-3	67-05 x 67-11	67-05	67-11	67-05	67-11	0	5	2019	NA	Primary	31	3
916	31-1-4	Pseudo-F2	31-1-4	67-05 x 67-11	67-05	67-11	67-05	67-11	0	5	2019	NA	Primary	31	4
917	31-1-5	Pseudo-F2	31-1-5	67-05 x 67-11	67-05	67-11	67-05	67-11	0	0.5	2019	NA	Primary	31	5
918	31-1-6	Pseudo-F2	31-1-6	67-05 x 67-11	67-05	67-11	67-05	67-11	0	5	2019	NA	Primary	31	6
919	31-1-7	Pseudo-F2	31-1-7	67-05 x 67-11	67-05	67-11	67-05	67-11	0	5	2019	NA	Primary	31	7
920	31-1-8	Pseudo-F2	31-1-8	67-05 x 67-11	67-05	67-11	67-05	67-11	0	5	2019	NA	Primary	31	8
921	31-1-9	Pseudo-F2	31-1-9	67-05 x 67-11	67-05	67-11	67-05	67-11	0	5	2019	NA	Primary	31	9
922	31-1-10	Pseudo-F2	31-1-10	67-05 x 67-11	67-05	67-11	67-05	67-11	0	5	2019	NA	Primary	31	10
923	31-2-1	Pseudo-F2	31-2-1	67-05 x 67-11	67-05	67-11	67-05	67-11	0	5	2019	NA	Primary	31	11
924	31-2-3	Pseudo-F2	31-2-3	67-05 x 67-11	67-05	67-11	67-05	67-11	0	3.5	2019	NA	Primary	31	13
925	31-2-4	Pseudo-F2	31-2-4	67-05 x 67-11	67-05	67-11	67-05	67-11	0	4.5	2019	NA	Primary	31	14
926	31-2-5	Pseudo-F2	31-2-5	67-05 x 67-11	67-05	67-11	67-05	67-11	0	5	2019	NA	Primary	31	15
927	31-2-6	Pseudo-F2	31-2-6	67-05 x 67-11	67-05	67-11	67-05	67-11	0	5	2019	NA	Primary	31	16
928	31-2-7	Pseudo-F2	31-2-7	67-05 x 67-11	67-05	67-11	67-05	67-11	0	5	2019	NA	Primary	31	17
929	31-2-8	Pseudo-F2	31-2-8	67-05 x 67-11	67-05	67-11	67-05	67-11	0	5	2019	NA	Primary	31	18
930	31-2-9	Pseudo-F2	31-2-9	67-05 x 67-11	67-05	67-11	67-05	67-11	0	5	2019	NA	Primary	31	19
931	31-2-10	Pseudo-F2	31-2-10	67-05 x 67-11	67-05	67-11	67-05	67-11	0	0.5	2019	NA	Primary	31	20
932	31-3-1	Pseudo-F2	31-3-1	67-05 x 67-11	67-05	67-11	67-05	67-11	0	5	2019	NA	Primary	31	21
933	31-3-4	Pseudo-F2	31-3-4	67-05 x 67-11	67-05	67-11	67-05	67-11	0	5	2019	NA	Primary	31	24
934	31-3-5	Pseudo-F2	31-3-5	67-05 x 67-11	67-05	67-11	67-05	67-11	0	5	2019	NA	Primary	31	25
935	31-3-6	Pseudo-F2	31-3-6	67-05 x 67-11	67-05	67-11	67-05	67-11	0	5	2019	NA	Primary	31	26
936	31-3-7	Pseudo-F2	31-3-7	67-05 x 67-11	67-05	67-11	67-05	67-11	0	0.5	2019	NA	Primary	31	27
937	31-3-8	Pseudo-F2	31-3-8	67-05 x 67-11	67-05	67-11	67-05	67-11	0	4.5	2019	NA	Primary	31	28
938	31-3-9	Pseudo-F2	31-3-9	67-05 x 67-11	67-05	67-11	67-05	67-11	0	5	2019	NA	Primary	31	29
939	31-3-10	Pseudo-F2	31-3-10	67-05 x 67-11	67-05	67-11	67-05	67-11	0	5	2019	NA	Primary	31	30
940	31-4-1	Pseudo-F2	31-4-1	67-05 x 67-11	67-05	67-11	67-05	67-11	0	5	2019	NA	Primary	31	31
941	31-4-2	Pseudo-F2	31-4-2	67-05 x 67-11	67-05	67-11	67-05	67-11	1	3.5	2019	NA	Primary	31	32
942	31-4-4	Pseudo-F2	31-4-4	67-05 x 67-11	67-05	67-11	67-05	67-11	0	5	2019	NA	Primary	31	34
943	31-4-5	Pseudo-F2	31-4-5	67-05 x 67-11	67-05	67-11	67-05	67-11	0	4.5	2019	NA	Primary	31	35
944	31-4-6	Pseudo-F2	31-4-6	67-05 x 67-11	67-05	67-11	67-05	67-11	0	5	2019	NA	Primary	31	36
945	31-4-7	Pseudo-F2	31-4-7	67-05 x 67-11	67-05	67-11	67-05	67-11	0	1.5	2019	NA	Primary	31	37
946	31-4-8	Pseudo-F2	31-4-8	67-05 x 67-11	67-05	67-11	67-05	67-11	0	5	2019	NA	Primary	31	38
947	31-4-9	Pseudo-F2	31-4-9	67-05 x 67-11	67-05	67-11	67-05	67-11	0	5	2019	NA	Primary	31	39
948	31-4-10	Pseudo-F2	31-4-10	67-05 x 67-11	67-05	67-11	67-05	67-11	0	4.5	2019	NA	Primary	31	40
949	32-1-1	Pseudo-F2	32-1-1	67-05 x 67-11	67-05	67-11	67-05	67-11	0	5	2019	NA	Primary	32	1
950	32-1-2	Pseudo-F2	32-1-2	67-05 x 67-11	67-05	67-11	67-05	67-11	0	5	2019	NA	Primary	32	2
951	32-1-3	Pseudo-F2	32-1-3	67-05 x 67-11	67-05	67-11	67-05	67-11	0	5	2019	NA	Primary	32	3
952	32-1-4	Pseudo-F2	32-1-4	67-05 x 67-11	67-05	67-11	67-05	67-11	0	5	2019	NA	Primary	32	4
953	32-1-5	Pseudo-F2	32-1-5	67-05 x 67-11	67-05	67-11	67-05	67-11	0	4.5	2019	NA	Primary	32	5
954	32-1-6	Pseudo-F2	32-1-6	67-05 x 67-11	67-05	67-11	67-05	67-11	0	5	2019	NA	Primary	32	6
955	32-1-7	Pseudo-F2	32-1-7	67-05 x 67-11	67-05	67-11	67-05	67-11	0	3.5	2019	NA	Primary	32	7
956	32-1-8	Pseudo-F2	32-1-8	67-05 x 67-11	67-05	67-11	67-05	67-11	0	0.5	2019	NA	Primary	32	8
957	32-1-9	Pseudo-F2	32-1-9	67-05 x 67-11	67-05	67-11	67-05	67-11	0	3.5	2019	NA	Primary	32	9
958	32-1-10	Pseudo-F2	32-1-10	67-05 x 67-11	67-05	67-11	67-05	67-11	0	5	2019	NA	Primary	32	10
959	32-2-1	Pseudo-F2	32-2-1	67-05 x 67-11	67-05	67-11	67-05	67-11	0	0.5	2019	NA	Primary	32	11
960	32-2-3	Pseudo-F2	32-2-3	67-05 x 67-11	67-05	67-11	67-05	67-11	0	1.5	2019	NA	Primary	32	13
961	32-2-4	Pseudo-F2	32-2-4	67-05 x 67-11	67-05	67-11	67-05	67-11	0	3.5	2019	NA	Primary	32	14
962	32-2-5	Pseudo-F2	32-2-5	67-05 x 67-11	67-05	67-11	67-05	67-11	0	5	2019	NA	Primary	32	15
963	32-2-6	Pseudo-F2	32-2-6	67-05 x 67-11	67-05	67-11	67-05	67-11	0	4.5	2019	NA	Primary	32	16
964	32-2-7	Pseudo-F2	32-2-7	67-05 x 67-11	67-05	67-11	67-05	67-11	0	4.5	2019	NA	Primary	32	17
965	32-2-8	Pseudo-F2	32-2-8	67-05 x 67-11	67-05	67-11	67-05	67-11	0	5	2019	NA	Primary	32	18
966	32-2-9	Pseudo-F2	32-2-9	67-05 x 67-11	67-05	67-11	67-05	67-11	0	1.5	2019	NA	Primary	32	19
967	32-2-10	Pseudo-F2	32-2-10	67-05 x 67-11	67-05	67-11	67-05	67-11	0	2.5	2019	NA	Primary	32	20
968	32-3-1	Pseudo-F2	32-3-1	67-05 x 67-11	67-05	67-11	67-05	67-11	0	5	2019	NA	Primary	32	21
969	32-3-3	Pseudo-F2	32-3-3	67-05 x 67-11	67-05	67-11	67-05	67-11	0	2.5	2019	NA	Primary	32	23
970	32-3-4	Pseudo-F2	32-3-4	67-05 x 67-11	67-05	67-11	67-05	67-11	4	5	2019	234	Primary	32	24
971	32-3-5	Pseudo-F2	32-3-5	67-05 x 67-11	67-05	67-11	67-05	67-11	0	5	2019	NA	Primary	32	25
972	32-3-6	Pseudo-F2	32-3-6	67-05 x 67-11	67-05	67-11	67-05	67-11	0	4.5	2019	NA	Primary	32	26
973	32-3-7	Pseudo-F2	32-3-7	67-05 x 67-11	67-05	67-11	67-05	67-11	0	5	2019	NA	Primary	32	27
974	32-3-8	Pseudo-F2	32-3-8	67-05 x 67-11	67-05	67-11	67-05	67-11	0	5	2019	NA	Primary	32	28
975	32-3-9	Pseudo-F2	32-3-9	67-05 x 67-11	67-05	67-11	67-05	67-11	0	5	2019	NA	Primary	32	29
976	32-3-10	Pseudo-F2	32-3-10	67-05 x 67-11	67-05	67-11	67-05	67-11	0	1.5	2019	NA	Primary	32	30
977	32-4-1	Pseudo-F2	32-4-1	67-05 x 67-11	67-05	67-11	67-05	67-11	0	3.5	2019	NA	Primary	32	31
978	32-4-2	Pseudo-F2	32-4-2	67-05 x 67-11	67-05	67-11	67-05	67-11	0	5	2019	NA	Primary	32	32
979	32-4-3	Pseudo-F2	32-4-3	67-05 x 67-11	67-05	67-11	67-05	67-11	0	5	2019	NA	Primary	32	33
980	32-4-6	Pseudo-F2	32-4-6	67-05 x 67-11	67-05	67-11	67-05	67-11	0	2.5	2019	NA	Primary	32	36
981	32-4-7	Pseudo-F2	32-4-7	67-05 x 67-11	67-05	67-11	67-05	67-11	0	1.5	2019	NA	Primary	32	37
982	32-4-10	Pseudo-F2	32-4-10	67-05 x 67-11	67-05	67-11	67-05	67-11	0	5	2019	NA	Primary	32	40
983	33-1-1	Pseudo-F2	33-1-1	67-05 x 67-11	67-05	67-11	67-05	67-11	0	5	2019	NA	Primary	33	1
984	33-1-2	Pseudo-F2	33-1-2	67-05 x 67-11	67-05	67-11	67-05	67-11	0	5	2019	NA	Primary	33	2
985	33-1-3	Pseudo-F2	33-1-3	67-05 x 67-11	67-05	67-11	67-05	67-11	0	5	2019	NA	Primary	33	3
986	33-1-4	Pseudo-F2	33-1-4	67-05 x 67-11	67-05	67-11	67-05	67-11	0	5	2019	NA	Primary	33	4
987	33-1-5	Pseudo-F2	33-1-5	67-05 x 67-11	67-05	67-11	67-05	67-11	0	5	2019	NA	Primary	33	5
988	33-1-6	Pseudo-F2	33-1-6	67-05 x 67-11	67-05	67-11	67-05	67-11	0	5	2019	NA	Primary	33	6
989	33-1-8	Pseudo-F2	33-1-8	67-05 x 67-11	67-05	67-11	67-05	67-11	0	5	2019	NA	Primary	33	8
990	33-1-9	Pseudo-F2	33-1-9	67-05 x 67-11	67-05	67-11	67-05	67-11	0	5	2019	NA	Primary	33	9
991	33-1-10	Pseudo-F2	33-1-10	67-05 x 67-11	67-05	67-11	67-05	67-11	0	5	2019	NA	Primary	33	10
992	33-2-1	Pseudo-F2	33-2-1	67-05 x 67-11	67-05	67-11	67-05	67-11	0	4.5	2019	NA	Primary	33	11
993	33-2-2	Pseudo-F2	33-2-2	67-05 x 67-11	67-05	67-11	67-05	67-11	0	5	2019	NA	Primary	33	12
994	33-2-3	Pseudo-F2	33-2-3	67-05 x 67-11	67-05	67-11	67-05	67-11	0	5	2019	NA	Primary	33	13
995	33-2-5	Pseudo-F2	33-2-5	67-05 x 67-11	67-05	67-11	67-05	67-11	0	5	2019	NA	Primary	33	15
996	33-2-6	Pseudo-F2	33-2-6	67-05 x 67-11	67-05	67-11	67-05	67-11	0	5	2019	NA	Primary	33	16
997	33-2-7	Pseudo-F2	33-2-7	67-05 x 67-11	67-05	67-11	67-05	67-11	0	4.5	2019	NA	Primary	33	17
998	33-2-8	Pseudo-F2	33-2-8	67-05 x 67-11	67-05	67-11	67-05	67-11	0	5	2019	NA	Primary	33	18
999	33-2-9	Pseudo-F2	33-2-9	67-05 x 67-11	67-05	67-11	67-05	67-11	0	0.5	2019	NA	Primary	33	19
1000	33-2-10	Pseudo-F2	33-2-10	67-05 x 67-11	67-05	67-11	67-05	67-11	0	1.5	2019	NA	Primary	33	20
1001	33-3-1	Pseudo-F2	33-3-1	67-05 x 67-11	67-05	67-11	67-05	67-11	0	5	2019	NA	Primary	33	21
1002	33-3-2	Pseudo-F2	33-3-2	67-05 x 67-11	67-05	67-11	67-05	67-11	0	5	2019	NA	Primary	33	22
1003	33-3-3	Pseudo-F2	33-3-3	67-05 x 67-11	67-05	67-11	67-05	67-11	0	5	2019	NA	Primary	33	23
1004	33-3-4	Pseudo-F2	33-3-4	67-05 x 67-11	67-05	67-11	67-05	67-11	0	5	2019	NA	Primary	33	24
1005	33-3-5	Pseudo-F2	33-3-5	67-05 x 67-11	67-05	67-11	67-05	67-11	0	5	2019	NA	Primary	33	25
1006	33-3-6	Pseudo-F2	33-3-6	67-05 x 67-11	67-05	67-11	67-05	67-11	0	5	2019	NA	Primary	33	26
1007	33-3-7	Pseudo-F2	33-3-7	67-05 x 67-11	67-05	67-11	67-05	67-11	0	5	2019	NA	Primary	33	27
1008	33-3-8	Pseudo-F2	33-3-8	67-05 x 67-11	67-05	67-11	67-05	67-11	0	5	2019	NA	Primary	33	28
1009	33-3-9	Pseudo-F2	33-3-9	67-05 x 67-11	67-05	67-11	67-05	67-11	0	0.5	2019	NA	Primary	33	29
1010	33-3-10	Pseudo-F2	33-3-10	67-05 x 67-11	67-05	67-11	67-05	67-11	0	5	2019	NA	Primary	33	30
1011	33-4-1	Pseudo-F2	33-4-1	67-05 x 67-11	67-05	67-11	67-05	67-11	0	4.5	2019	NA	Primary	33	31
1012	33-4-2	Pseudo-F2	33-4-2	67-05 x 67-11	67-05	67-11	67-05	67-11	0	5	2019	NA	Primary	33	32
1013	33-4-3	Pseudo-F2	33-4-3	67-05 x 67-11	67-05	67-11	67-05	67-11	0	5	2019	NA	Primary	33	33
1014	33-4-4	Pseudo-F2	33-4-4	67-05 x 67-11	67-05	67-11	67-05	67-11	0	5	2019	NA	Primary	33	34
1015	33-4-5	Pseudo-F2	33-4-5	67-05 x 67-11	67-05	67-11	67-05	67-11	0	4.5	2019	NA	Primary	33	35
1016	33-4-6	Pseudo-F2	33-4-6	67-05 x 67-11	67-05	67-11	67-05	67-11	0	4.5	2019	NA	Primary	33	36
1017	33-4-7	Pseudo-F2	33-4-7	67-05 x 67-11	67-05	67-11	67-05	67-11	0	5	2019	NA	Primary	33	37
1018	33-4-8	Pseudo-F2	33-4-8	67-05 x 67-11	67-05	67-11	67-05	67-11	0	5	2019	NA	Primary	33	38
1019	33-4-9	Pseudo-F2	33-4-9	67-05 x 67-11	67-05	67-11	67-05	67-11	0	5	2019	NA	Primary	33	39
1020	33-4-10	Pseudo-F2	33-4-10	67-05 x 67-11	67-05	67-11	67-05	67-11	0	5	2019	NA	Primary	33	40
1021	34-1-1	Pseudo-F2	34-1-1	67-05 x 67-11	67-05	67-11	67-05	67-11	0	5	2019	NA	Primary	34	1
1022	34-1-4	Pseudo-F2	34-1-4	67-05 x 67-11	67-05	67-11	67-05	67-11	0	5	2019	NA	Primary	34	4
1023	34-1-5	Pseudo-F2	34-1-5	67-05 x 67-11	67-05	67-11	67-05	67-11	0	4.5	2019	NA	Primary	34	5
1024	34-1-6	Pseudo-F2	34-1-6	67-05 x 67-11	67-05	67-11	67-05	67-11	0	5	2019	NA	Primary	34	6
1025	34-1-10	Pseudo-F2	34-1-10	67-05 x 67-11	67-05	67-11	67-05	67-11	0	5	2019	NA	Primary	34	10
1026	34-2-1	Pseudo-F2	34-2-1	67-05 x 67-11	67-05	67-11	67-05	67-11	0	3.5	2019	NA	Primary	34	11
1027	34-2-2	Pseudo-F2	34-2-2	67-05 x 67-11	67-05	67-11	67-05	67-11	0	5	2019	NA	Primary	34	12
1028	34-2-3	Pseudo-F2	34-2-3	67-05 x 67-11	67-05	67-11	67-05	67-11	0	5	2019	NA	Primary	34	13
1029	34-2-4	Pseudo-F2	34-2-4	67-05 x 67-11	67-05	67-11	67-05	67-11	0	4.5	2019	NA	Primary	34	14
1030	34-2-5	Pseudo-F2	34-2-5	67-05 x 67-11	67-05	67-11	67-05	67-11	0	5	2019	NA	Primary	34	15
1031	34-2-6	Pseudo-F2	34-2-6	67-05 x 67-11	67-05	67-11	67-05	67-11	0	5	2019	NA	Primary	34	16
1032	34-2-8	Pseudo-F2	34-2-8	67-05 x 67-11	67-05	67-11	67-05	67-11	0	5	2019	NA	Primary	34	18
1033	34-3-1	Pseudo-F2	34-3-1	67-05 x 67-11	67-05	67-11	67-05	67-11	11	5	2019	230	Primary	34	21
1034	34-3-2	Pseudo-F2	34-3-2	67-05 x 67-11	67-05	67-11	67-05	67-11	12	5	2019	230	Primary	34	22
1035	34-3-3	Pseudo-F2	34-3-3	67-05 x 67-11	67-05	67-11	67-05	67-11	0	5	2019	NA	Primary	34	23
1036	34-3-4	Pseudo-F2	34-3-4	67-05 x 67-11	67-05	67-11	67-05	67-11	5	5	2019	NA	Primary	34	24
1037	34-4-1	Pseudo-F2	34-4-1	69-02 x 69-08	69-02	69-08	69-02	69-08	0	5	2019	NA	Primary	34	31
1038	34-4-2	Pseudo-F2	34-4-2	69-02 x 69-08	69-02	69-08	69-02	69-08	0	5	2019	NA	Primary	34	32
1039	34-4-3	Pseudo-F2	34-4-3	69-02 x 69-08	69-02	69-08	69-02	69-08	0	5	2019	NA	Primary	34	33
1040	35-1-4	F1	35-1-4	Misc2-3 x Tolerant2	Tolerant2	Misc2-3	20-1	103-3	0	0.5	2019	NA	Primary	35	4
1041	35-3-1	F1	35-3-1	MS1-2 x Tolerant2	MS1-2	Tolerant2	111-2	20-1	20	5	2019	227	Primary	35	21
1042	35-3-2	F1	35-3-2	MS1-2 x Tolerant2	MS1-2	Tolerant2	111-2	20-1	20	5	2019	228	Primary	35	22
1043	35-3-3	F1	35-3-3	MS1-2 x Tolerant2	MS1-2	Tolerant2	111-2	20-1	20	5	2019	228	Primary	35	23
1044	35-3-4	F1	35-3-4	MS1-2 x Tolerant2	MS1-2	Tolerant2	111-2	20-1	20	5	2019	218	Primary	35	24
1045	35-3-5	F1	35-3-5	MS1-2 x Tolerant2	MS1-2	Tolerant2	111-2	20-1	20	5	2019	225	Primary	35	25
1046	35-3-6	F1	35-3-6	MS1-2 x Tolerant2	MS1-2	Tolerant2	111-2	20-1	20	5	2019	227	Primary	35	26
1047	35-3-7	F1	35-3-7	MS1-2 x Tolerant2	MS1-2	Tolerant2	111-2	20-1	20	5	2019	229	Primary	35	27
1048	35-3-8	F1	35-3-8	MS1-2 x Tolerant2	MS1-2	Tolerant2	111-2	20-1	20	5	2019	229	Primary	35	28
1049	35-3-9	F1	35-3-9	MS1-2 x Tolerant2	MS1-2	Tolerant2	111-2	20-1	18	5	2019	234	Primary	35	29
1050	35-3-10	F1	35-3-10	MS1-2 x Tolerant2	MS1-2	Tolerant2	111-2	20-1	12	5	2019	240	Primary	35	30
1051	35-4-1	F1	35-4-1	MS1-2 x Tolerant2	MS1-2	Tolerant2	111-2	20-1	20	5	2019	247	Primary	35	31
1052	35-4-2	F1	35-4-2	MS1-2 x Tolerant2	MS1-2	Tolerant2	111-2	20-1	20	5	2019	216	Primary	35	32
1053	35-4-3	F1	35-4-3	MS1-2 x Tolerant2	MS1-2	Tolerant2	111-2	20-1	20	5	2019	236	Primary	35	33
1054	35-4-4	F1	35-4-4	MS1-2 x Tolerant2	MS1-2	Tolerant2	111-2	20-1	20	5	2019	247	Primary	35	34
1055	35-4-5	F1	35-4-5	MS1-2 x Tolerant2	MS1-2	Tolerant2	111-2	20-1	20	5	2019	247	Primary	35	35
1056	35-4-6	F1	35-4-6	MS1-2 x Tolerant2	MS1-2	Tolerant2	111-2	20-1	20	5	2019	208	Primary	35	36
1057	35-4-7	F1	35-4-7	MS1-2 x Tolerant2	MS1-2	Tolerant2	111-2	20-1	20	5	2019	231	Primary	35	37
1058	35-4-8	F1	35-4-8	MS1-2 x Tolerant2	MS1-2	Tolerant2	111-2	20-1	20	5	2019	231	Primary	35	38
1059	35-4-9	F1	35-4-9	MS1-2 x Tolerant2	MS1-2	Tolerant2	111-2	20-1	20	5	2019	216	Primary	35	39
1060	35-4-10	F1	35-4-10	MS1-2 x Tolerant2	MS1-2	Tolerant2	111-2	20-1	20	5	2019	225	Primary	35	40
1061	36-1-1	F1	36-1-1	MS1-2 x Tolerant2	MS1-2	Tolerant2	111-2	20-1	20	5	2019	227	Primary	36	1
1062	36-1-2	F1	36-1-2	MS1-2 x Tolerant2	MS1-2	Tolerant2	111-2	20-1	11	5	2019	212	Primary	36	2
1063	36-1-3	F1	36-1-3	MS1-2 x Tolerant2	MS1-2	Tolerant2	111-2	20-1	4	5	2019	263	Primary	36	3
1064	36-1-4	F1	36-1-4	MS1-2 x Tolerant2	MS1-2	Tolerant2	111-2	20-1	13	5	2019	247	Primary	36	4
1065	36-1-5	F1	36-1-5	MS1-2 x Tolerant2	MS1-2	Tolerant2	111-2	20-1	0	1.5	2019	NA	Primary	36	5
1066	36-1-6	F1	36-1-6	MS1-2 x Tolerant2	MS1-2	Tolerant2	111-2	20-1	3	5	2019	239	Primary	36	6
1067	36-1-7	F1	36-1-7	MS1-2 x Tolerant2	MS1-2	Tolerant2	111-2	20-1	20	5	2019	235	Primary	36	7
1068	36-1-8	F1	36-1-8	MS1-2 x Tolerant2	MS1-2	Tolerant2	111-2	20-1	20	5	2019	225	Primary	36	8
1069	36-1-10	F1	36-1-10	MS1-2 x Tolerant2	MS1-2	Tolerant2	111-2	20-1	20	5	2019	229	Primary	36	10
1070	36-2-1	F1	36-2-1	MS1-2 x Tolerant2	MS1-2	Tolerant2	111-2	20-1	20	3.5	2019	224	Primary	36	11
1071	36-2-2	F1	36-2-2	MS1-2 x Tolerant2	MS1-2	Tolerant2	111-2	20-1	20	5	2019	218	Primary	36	12
1072	36-2-3	F1	36-2-3	MS1-2 x Tolerant2	MS1-2	Tolerant2	111-2	20-1	20	5	2019	224	Primary	36	13
1073	36-2-4	F1	36-2-4	MS1-2 x Tolerant2	MS1-2	Tolerant2	111-2	20-1	20	5	2019	224	Primary	36	14
1074	36-2-5	F1	36-2-5	MS1-2 x Tolerant2	MS1-2	Tolerant2	111-2	20-1	0	2.5	2019	NA	Primary	36	15
1075	36-2-6	F1	36-2-6	MS1-2 x Tolerant2	MS1-2	Tolerant2	111-2	20-1	18	5	2019	236	Primary	36	16
1076	36-2-7	F1	36-2-7	MS1-2 x Tolerant2	MS1-2	Tolerant2	111-2	20-1	18	5	2019	235	Primary	36	17
1077	36-2-8	F1	36-2-8	MS1-2 x Tolerant2	MS1-2	Tolerant2	111-2	20-1	18	5	2019	236	Primary	36	18
1078	36-2-9	F1	36-2-9	MS1-2 x Tolerant2	MS1-2	Tolerant2	111-2	20-1	18	3.5	2019	255	Primary	36	19
1079	36-2-10	F1	36-2-10	MS1-2 x Tolerant2	MS1-2	Tolerant2	111-2	20-1	12	3.5	2019	NA	Primary	36	20
1080	36-3-1	F1	36-3-1	MS1-2 x Tolerant2	MS1-2	Tolerant2	111-2	20-1	20	5	2019	218	Primary	36	21
1081	36-3-2	F1	36-3-2	MS1-2 x Tolerant2	MS1-2	Tolerant2	111-2	20-1	20	5	2019	229	Primary	36	22
1082	36-3-3	F1	36-3-3	MS1-2 x Tolerant2	MS1-2	Tolerant2	111-2	20-1	20	5	2019	218	Primary	36	23
1083	36-3-4	F1	36-3-4	MS1-2 x Tolerant2	MS1-2	Tolerant2	111-2	20-1	20	5	2019	229	Primary	36	24
1084	36-3-5	F1	36-3-5	MS1-2 x Tolerant2	MS1-2	Tolerant2	111-2	20-1	20	5	2019	218	Primary	36	25
1085	36-3-6	F1	36-3-6	MS1-2 x Tolerant2	MS1-2	Tolerant2	111-2	20-1	20	5	2019	230	Primary	36	26
1086	36-3-7	F1	36-3-7	MS1-2 x Tolerant2	MS1-2	Tolerant2	111-2	20-1	20	5	2019	218	Primary	36	27
1087	36-3-8	F1	36-3-8	MS1-2 x Tolerant2	MS1-2	Tolerant2	111-2	20-1	20	5	2019	225	Primary	36	28
1088	36-3-9	F1	36-3-9	MS1-2 x Tolerant2	MS1-2	Tolerant2	111-2	20-1	20	5	2019	229	Primary	36	29
1089	36-3-10	F1	36-3-10	MS1-2 x Tolerant2	MS1-2	Tolerant2	111-2	20-1	20	5	2019	229	Primary	36	30
1090	36-4-1	F1	36-4-1	MS1-2 x Tolerant2	MS1-2	Tolerant2	111-2	20-1	6	5	2019	247	Primary	36	31
1091	36-4-2	F1	36-4-2	MS1-2 x Tolerant2	MS1-2	Tolerant2	111-2	20-1	0	0.5	2019	NA	Primary	36	32
1092	36-4-3	F1	36-4-3	MS1-2 x Tolerant2	MS1-2	Tolerant2	111-2	20-1	17	5	2019	241	Primary	36	33
1093	36-4-4	F1	36-4-4	MS1-2 x Tolerant2	MS1-2	Tolerant2	111-2	20-1	15	5	2019	239	Primary	36	34
1094	36-4-5	F1	36-4-5	MS1-2 x Tolerant2	MS1-2	Tolerant2	111-2	20-1	20	5	2019	239	Primary	36	35
1095	36-4-6	F1	36-4-6	MS1-2 x Tolerant2	MS1-2	Tolerant2	111-2	20-1	1	5	2019	NA	Primary	36	36
1096	36-4-7	F1	36-4-7	MS1-2 x Tolerant2	MS1-2	Tolerant2	111-2	20-1	20	5	2019	237	Primary	36	37
1097	36-4-8	F1	36-4-8	MS1-2 x Tolerant2	MS1-2	Tolerant2	111-2	20-1	20	5	2019	231	Primary	36	38
1098	36-4-9	F1	36-4-9	MS1-2 x Tolerant2	MS1-2	Tolerant2	111-2	20-1	20	5	2019	235	Primary	36	39
1099	36-4-10	F1	36-4-10	MS1-2 x Tolerant2	MS1-2	Tolerant2	111-2	20-1	20	5	2019	226	Primary	36	40
1100	37-1-1	F1	37-1-1	MS1-2 x Tolerant2	MS1-2	Tolerant2	111-2	20-1	20	5	2019	224	Primary	37	1
1101	37-1-2	F1	37-1-2	MS1-2 x Tolerant2	MS1-2	Tolerant2	111-2	20-1	20	5	2019	227	Primary	37	2
1102	37-1-3	F1	37-1-3	MS1-2 x Tolerant2	MS1-2	Tolerant2	111-2	20-1	20	5	2019	227	Primary	37	3
1103	37-1-4	F1	37-1-4	MS1-2 x Tolerant2	MS1-2	Tolerant2	111-2	20-1	20	5	2019	236	Primary	37	4
1104	37-1-5	F1	37-1-5	MS1-2 x Tolerant2	MS1-2	Tolerant2	111-2	20-1	13	4.5	2019	NA	Primary	37	5
1105	37-1-6	F1	37-1-6	MS1-2 x Tolerant2	MS1-2	Tolerant2	111-2	20-1	12	5	2019	236	Primary	37	6
1106	37-3-1	F1	37-3-1	MS1-2 x Tolerant2	Tolerant2	MS1-2	20-1	111-2	20	5	2019	226	Primary	37	21
1107	37-3-2	F1	37-3-2	MS1-2 x Tolerant2	Tolerant2	MS1-2	20-1	111-2	20	5	2019	227	Primary	37	22
1108	37-3-3	F1	37-3-3	MS1-2 x Tolerant2	Tolerant2	MS1-2	20-1	111-2	20	5	2019	229	Primary	37	23
1109	37-3-4	F1	37-3-4	MS1-2 x Tolerant2	Tolerant2	MS1-2	20-1	111-2	20	5	2019	229	Primary	37	24
1110	37-3-5	F1	37-3-5	MS1-2 x Tolerant2	Tolerant2	MS1-2	20-1	111-2	20	4.5	2019	235	Primary	37	25
1111	37-3-6	F1	37-3-6	MS1-2 x Tolerant2	Tolerant2	MS1-2	20-1	111-2	20	5	2019	224	Primary	37	26
1112	37-3-7	F1	37-3-7	MS1-2 x Tolerant2	Tolerant2	MS1-2	20-1	111-2	20	5	2019	219	Primary	37	27
1113	37-3-8	F1	37-3-8	MS1-2 x Tolerant2	Tolerant2	MS1-2	20-1	111-2	20	5	2019	224	Primary	37	28
1114	37-3-9	F1	37-3-9	MS1-2 x Tolerant2	Tolerant2	MS1-2	20-1	111-2	20	5	2019	219	Primary	37	29
1115	37-3-10	F1	37-3-10	MS1-2 x Tolerant2	Tolerant2	MS1-2	20-1	111-2	20	5	2019	228	Primary	37	30
1116	37-4-1	F1	37-4-1	MS1-2 x Tolerant2	Tolerant2	MS1-2	20-1	111-2	20	5	2019	225	Primary	37	31
1117	37-4-2	F1	37-4-2	MS1-2 x Tolerant2	Tolerant2	MS1-2	20-1	111-2	20	5	2019	229	Primary	37	32
1118	37-4-3	F1	37-4-3	MS1-2 x Tolerant2	Tolerant2	MS1-2	20-1	111-2	10	5	2019	248	Primary	37	33
1119	37-4-4	F1	37-4-4	MS1-2 x Tolerant2	Tolerant2	MS1-2	20-1	111-2	17	5	2019	236	Primary	37	34
1120	37-4-5	F1	37-4-5	MS1-2 x Tolerant2	Tolerant2	MS1-2	20-1	111-2	10	5	2019	236	Primary	37	35
1121	37-4-6	F1	37-4-6	MS1-2 x Tolerant2	Tolerant2	MS1-2	20-1	111-2	20	5	2019	236	Primary	37	36
1122	37-4-7	F1	37-4-7	MS1-2 x Tolerant2	Tolerant2	MS1-2	20-1	111-2	12	5	2019	226	Primary	37	37
1123	37-4-8	F1	37-4-8	MS1-2 x Tolerant2	Tolerant2	MS1-2	20-1	111-2	12	5	2019	236	Primary	37	38
1124	37-4-10	F1	37-4-10	MS1-2 x Tolerant2	Tolerant2	MS1-2	20-1	111-2	20	5	2019	236	Primary	37	40
1125	38-1-1	F1	38-1-1	MS1-2 x Tolerant2	Tolerant2	MS1-2	20-1	111-2	20	5	2019	226	Primary	38	1
1126	38-1-2	F1	38-1-2	MS1-2 x Tolerant2	Tolerant2	MS1-2	20-1	111-2	20	5	2019	229	Primary	38	2
1127	38-1-3	F1	38-1-3	MS1-2 x Tolerant2	Tolerant2	MS1-2	20-1	111-2	20	5	2019	231	Primary	38	3
1128	38-1-4	F1	38-1-4	MS1-2 x Tolerant2	Tolerant2	MS1-2	20-1	111-2	15	5	2019	238	Primary	38	4
1129	38-1-5	F1	38-1-5	MS1-2 x Tolerant2	Tolerant2	MS1-2	20-1	111-2	3	5	2019	259	Primary	38	5
1130	38-1-6	F1	38-1-6	MS1-2 x Tolerant2	Tolerant2	MS1-2	20-1	111-2	0	5	2019	NA	Primary	38	6
1131	38-1-7	F1	38-1-7	MS1-2 x Tolerant2	Tolerant2	MS1-2	20-1	111-2	16	5	2019	236	Primary	38	7
1132	38-1-8	F1	38-1-8	MS1-2 x Tolerant2	Tolerant2	MS1-2	20-1	111-2	20	5	2019	236	Primary	38	8
1133	38-1-9	F1	38-1-9	MS1-2 x Tolerant2	Tolerant2	MS1-2	20-1	111-2	0	2.5	2019	NA	Primary	38	9
1134	38-1-10	F1	38-1-10	MS1-2 x Tolerant2	Tolerant2	MS1-2	20-1	111-2	9	5	2019	236	Primary	38	10
1135	38-2-1	F1	38-2-1	MS1-2 x Tolerant2	Tolerant2	MS1-2	20-1	111-2	20	5	2019	239	Primary	38	11
1136	38-2-2	F1	38-2-2	MS1-2 x Tolerant2	Tolerant2	MS1-2	20-1	111-2	20	5	2019	238	Primary	38	12
1137	38-2-3	F1	38-2-3	MS1-2 x Tolerant2	Tolerant2	MS1-2	20-1	111-2	20	5	2019	226	Primary	38	13
1138	38-2-4	F1	38-2-4	MS1-2 x Tolerant2	Tolerant2	MS1-2	20-1	111-2	8	0.5	2019	NA	Primary	38	14
1139	38-2-5	F1	38-2-5	MS1-2 x Tolerant2	Tolerant2	MS1-2	20-1	111-2	20	5	2019	224	Primary	38	15
1140	38-2-6	F1	38-2-6	MS1-2 x Tolerant2	Tolerant2	MS1-2	20-1	111-2	20	5	2019	238	Primary	38	16
1141	38-2-7	F1	38-2-7	MS1-2 x Tolerant2	Tolerant2	MS1-2	20-1	111-2	20	5	2019	225	Primary	38	17
1142	38-2-8	F1	38-2-8	MS1-2 x Tolerant2	Tolerant2	MS1-2	20-1	111-2	20	5	2019	234	Primary	38	18
1143	38-2-9	F1	38-2-9	MS1-2 x Tolerant2	Tolerant2	MS1-2	20-1	111-2	10	2.5	2019	NA	Primary	38	19
1144	38-2-10	F1	38-2-10	MS1-2 x Tolerant2	Tolerant2	MS1-2	20-1	111-2	20	5	2019	234	Primary	38	20
1145	38-3-1	F1	38-3-1	MS1-2 x Tolerant2	Tolerant2	MS1-2	20-1	111-2	1	4.5	2019	236	Primary	38	21
1146	38-3-2	F1	38-3-2	MS1-2 x Tolerant2	Tolerant2	MS1-2	20-1	111-2	20	5	2019	218	Primary	38	22
1147	38-3-3	F1	38-3-3	MS1-2 x Tolerant2	Tolerant2	MS1-2	20-1	111-2	20	5	2019	229	Primary	38	23
1148	38-3-4	F1	38-3-4	MS1-2 x Tolerant2	Tolerant2	MS1-2	20-1	111-2	20	5	2019	226	Primary	38	24
1149	38-3-5	F1	38-3-5	MS1-2 x Tolerant2	Tolerant2	MS1-2	20-1	111-2	20	5	2019	224	Primary	38	25
1150	38-3-6	F1	38-3-6	MS1-2 x Tolerant2	Tolerant2	MS1-2	20-1	111-2	20	5	2019	218	Primary	38	26
1151	38-3-7	F1	38-3-7	MS1-2 x Tolerant2	Tolerant2	MS1-2	20-1	111-2	20	5	2019	229	Primary	38	27
1152	38-4-1	F1	38-4-1	MX2-2 x Tolerant2	MX2-2	Tolerant2	409-2	20-1	12	0.5	2019	227	Primary	38	31
1153	38-4-2	F1	38-4-2	MX2-2 x Tolerant2	MX2-2	Tolerant2	409-2	20-1	1	5	2019	NA	Primary	38	32
1154	38-4-3	F1	38-4-3	MX2-2 x Tolerant2	MX2-2	Tolerant2	409-2	20-1	0	5	2019	NA	Primary	38	33
1155	38-4-4	F1	38-4-4	MX2-2 x Tolerant2	MX2-2	Tolerant2	409-2	20-1	0	5	2019	NA	Primary	38	34
1156	38-4-5	F1	38-4-5	MX2-2 x Tolerant2	MX2-2	Tolerant2	409-2	20-1	0	5	2019	NA	Primary	38	35
1157	38-4-6	F1	38-4-6	MX2-2 x Tolerant2	MX2-2	Tolerant2	409-2	20-1	0	5	2019	NA	Primary	38	36
1158	38-4-7	F1	38-4-7	MX2-2 x Tolerant2	MX2-2	Tolerant2	409-2	20-1	0	5	2019	NA	Primary	38	37
1159	38-4-8	F1	38-4-8	MX2-2 x Tolerant2	MX2-2	Tolerant2	409-2	20-1	0	5	2019	NA	Primary	38	38
1160	38-4-9	F1	38-4-9	MX2-2 x Tolerant2	MX2-2	Tolerant2	409-2	20-1	0	5	2019	NA	Primary	38	39
1161	38-4-10	F1	38-4-10	MX2-2 x Tolerant2	MX2-2	Tolerant2	409-2	20-1	0	1.5	2019	NA	Primary	38	40
1162	39-1-1	F1	39-1-1	MX2-2 x Tolerant2	MX2-2	Tolerant2	409-2	20-1	0	5	2019	NA	Primary	39	1
1163	39-1-2	F1	39-1-2	MX2-2 x Tolerant2	MX2-2	Tolerant2	409-2	20-1	20	5	2019	227	Primary	39	2
1164	39-1-3	F1	39-1-3	MX2-2 x Tolerant2	MX2-2	Tolerant2	409-2	20-1	0	5	2019	NA	Primary	39	3
1165	39-1-4	F1	39-1-4	MX2-2 x Tolerant2	MX2-2	Tolerant2	409-2	20-1	0	5	2019	NA	Primary	39	4
1166	39-1-5	F1	39-1-5	MX2-2 x Tolerant2	MX2-2	Tolerant2	409-2	20-1	0	5	2019	NA	Primary	39	5
1167	39-1-6	F1	39-1-6	MX2-2 x Tolerant2	MX2-2	Tolerant2	409-2	20-1	0	5	2019	NA	Primary	39	6
1168	39-1-7	F1	39-1-7	MX2-2 x Tolerant2	MX2-2	Tolerant2	409-2	20-1	0	5	2019	NA	Primary	39	7
1169	39-1-8	F1	39-1-8	MX2-2 x Tolerant2	MX2-2	Tolerant2	409-2	20-1	0	5	2019	NA	Primary	39	8
1170	39-1-9	F1	39-1-9	MX2-2 x Tolerant2	MX2-2	Tolerant2	409-2	20-1	0	1.5	2019	NA	Primary	39	9
1171	39-1-10	F1	39-1-10	MX2-2 x Tolerant2	MX2-2	Tolerant2	409-2	20-1	0	5	2019	NA	Primary	39	10
1172	39-2-1	F1	39-2-1	MX2-2 x Tolerant2	MX2-2	Tolerant2	409-2	20-1	1	5	2019	NA	Primary	39	11
1173	39-2-2	F1	39-2-2	MX2-2 x Tolerant2	MX2-2	Tolerant2	409-2	20-1	0	5	2019	NA	Primary	39	12
1174	39-2-3	F1	39-2-3	MX2-2 x Tolerant2	MX2-2	Tolerant2	409-2	20-1	5	4.5	2019	225	Primary	39	13
1175	39-2-4	F1	39-2-4	MX2-2 x Tolerant2	MX2-2	Tolerant2	409-2	20-1	0	5	2019	NA	Primary	39	14
1176	39-2-5	F1	39-2-5	MX2-2 x Tolerant2	MX2-2	Tolerant2	409-2	20-1	0	5	2019	NA	Primary	39	15
1177	39-2-6	F1	39-2-6	MX2-2 x Tolerant2	MX2-2	Tolerant2	409-2	20-1	0	5	2019	NA	Primary	39	16
1178	39-2-7	F1	39-2-7	MX2-2 x Tolerant2	MX2-2	Tolerant2	409-2	20-1	0	5	2019	NA	Primary	39	17
1179	39-2-8	F1	39-2-8	MX2-2 x Tolerant2	MX2-2	Tolerant2	409-2	20-1	0	5	2019	NA	Primary	39	18
1180	39-2-9	F1	39-2-9	MX2-2 x Tolerant2	MX2-2	Tolerant2	409-2	20-1	0	5	2019	NA	Primary	39	19
1181	39-2-10	F1	39-2-10	MX2-2 x Tolerant2	MX2-2	Tolerant2	409-2	20-1	0	5	2019	NA	Primary	39	20
1182	39-3-1	F1	39-3-1	MX2-2 x Tolerant2	MX2-2	Tolerant2	409-2	20-1	0	5	2019	NA	Primary	39	21
1183	39-3-2	F1	39-3-2	MX2-2 x Tolerant2	MX2-2	Tolerant2	409-2	20-1	0	5	2019	NA	Primary	39	22
1184	39-3-3	F1	39-3-3	MX2-2 x Tolerant2	MX2-2	Tolerant2	409-2	20-1	0	5	2019	NA	Primary	39	23
1185	39-3-4	F1	39-3-4	MX2-2 x Tolerant2	MX2-2	Tolerant2	409-2	20-1	0	5	2019	NA	Primary	39	24
1186	39-3-5	F1	39-3-5	MX2-2 x Tolerant2	MX2-2	Tolerant2	409-2	20-1	0	5	2019	NA	Primary	39	25
1187	39-3-6	F1	39-3-6	MX2-2 x Tolerant2	MX2-2	Tolerant2	409-2	20-1	0	5	2019	NA	Primary	39	26
1188	39-3-7	F1	39-3-7	MX2-2 x Tolerant2	MX2-2	Tolerant2	409-2	20-1	0	5	2019	NA	Primary	39	27
1189	39-3-8	F1	39-3-8	MX2-2 x Tolerant2	MX2-2	Tolerant2	409-2	20-1	0	5	2019	NA	Primary	39	28
1190	39-3-9	F1	39-3-9	MX2-2 x Tolerant2	MX2-2	Tolerant2	409-2	20-1	0	5	2019	NA	Primary	39	29
1191	39-3-10	F1	39-3-10	MX2-2 x Tolerant2	MX2-2	Tolerant2	409-2	20-1	0	5	2019	NA	Primary	39	30
1192	39-4-1	F1	39-4-1	MX2-2 x Tolerant2	MX2-2	Tolerant2	409-2	20-1	0	5	2019	NA	Primary	39	31
1193	39-4-2	F1	39-4-2	MX2-2 x Tolerant2	MX2-2	Tolerant2	409-2	20-1	0	1.5	2019	NA	Primary	39	32
1194	39-4-4	F1	39-4-4	MX2-2 x Tolerant2	MX2-2	Tolerant2	409-2	20-1	0	2.5	2019	NA	Primary	39	34
1195	39-4-5	F1	39-4-5	MX2-2 x Tolerant2	MX2-2	Tolerant2	409-2	20-1	0	5	2019	NA	Primary	39	35
1196	39-4-6	F1	39-4-6	MX2-2 x Tolerant2	MX2-2	Tolerant2	409-2	20-1	0	5	2019	NA	Primary	39	36
1197	39-4-7	F1	39-4-7	MX2-2 x Tolerant2	MX2-2	Tolerant2	409-2	20-1	0	5	2019	NA	Primary	39	37
1198	39-4-8	F1	39-4-8	MX2-2 x Tolerant2	MX2-2	Tolerant2	409-2	20-1	0	5	2019	NA	Primary	39	38
1199	39-4-9	F1	39-4-9	MX2-2 x Tolerant2	MX2-2	Tolerant2	409-2	20-1	0	4.5	2019	NA	Primary	39	39
1200	39-4-10	F1	39-4-10	MX2-2 x Tolerant2	MX2-2	Tolerant2	409-2	20-1	0	5	2019	NA	Primary	39	40
1201	40-1-1	F1	40-1-1	MX2-2 x Tolerant2	MX2-2	Tolerant2	409-2	20-1	0	5	2019	NA	Primary	40	1
1202	40-1-2	F1	40-1-2	MX2-2 x Tolerant2	MX2-2	Tolerant2	409-2	20-1	0	5	2019	NA	Primary	40	2
1203	40-1-3	F1	40-1-3	MX2-2 x Tolerant2	MX2-2	Tolerant2	409-2	20-1	1	5	2019	259	Primary	40	3
1204	40-1-4	F1	40-1-4	MX2-2 x Tolerant2	MX2-2	Tolerant2	409-2	20-1	0	5	2019	NA	Primary	40	4
1205	40-1-5	F1	40-1-5	MX2-2 x Tolerant2	MX2-2	Tolerant2	409-2	20-1	0	2.5	2019	NA	Primary	40	5
1206	40-1-6	F1	40-1-6	MX2-2 x Tolerant2	MX2-2	Tolerant2	409-2	20-1	3	4.5	2019	239	Primary	40	6
1207	40-1-7	F1	40-1-7	MX2-2 x Tolerant2	MX2-2	Tolerant2	409-2	20-1	17	5	2019	239	Primary	40	7
1208	40-1-8	F1	40-1-8	MX2-2 x Tolerant2	MX2-2	Tolerant2	409-2	20-1	13	5	2019	239	Primary	40	8
1209	40-1-9	F1	40-1-9	MX2-2 x Tolerant2	MX2-2	Tolerant2	409-2	20-1	5	5	2019	243	Primary	40	9
1210	40-1-10	F1	40-1-10	MX2-2 x Tolerant2	MX2-2	Tolerant2	409-2	20-1	5	5	2019	225	Primary	40	10
1211	40-2-1	F1	40-2-1	MX2-2 x Tolerant2	MX2-2	Tolerant2	409-2	20-1	0	5	2019	NA	Primary	40	11
1212	40-2-2	F1	40-2-2	MX2-2 x Tolerant2	MX2-2	Tolerant2	409-2	20-1	0	5	2019	NA	Primary	40	12
1213	40-3-1	F1	40-3-1	MX2-2 x Tolerant2	Tolerant2	MX2-2	20-1	409-2	0	5	2019	NA	Primary	40	21
1214	40-3-2	F1	40-3-2	MX2-2 x Tolerant2	Tolerant2	MX2-2	20-1	409-2	2	5	2019	261	Primary	40	22
1215	40-3-3	F1	40-3-3	MX2-2 x Tolerant2	Tolerant2	MX2-2	20-1	409-2	0	5	2019	NA	Primary	40	23
1216	40-3-4	F1	40-3-4	MX2-2 x Tolerant2	Tolerant2	MX2-2	20-1	409-2	7	5	2019	225	Primary	40	24
1217	40-3-5	F1	40-3-5	MX2-2 x Tolerant2	Tolerant2	MX2-2	20-1	409-2	0	5	2019	NA	Primary	40	25
1218	40-3-6	F1	40-3-6	MX2-2 x Tolerant2	Tolerant2	MX2-2	20-1	409-2	0	5	2019	NA	Primary	40	26
1219	40-3-7	F1	40-3-7	MX2-2 x Tolerant2	Tolerant2	MX2-2	20-1	409-2	0	5	2019	NA	Primary	40	27
1220	40-3-8	F1	40-3-8	MX2-2 x Tolerant2	Tolerant2	MX2-2	20-1	409-2	0	5	2019	NA	Primary	40	28
1221	40-3-9	F1	40-3-9	MX2-2 x Tolerant2	Tolerant2	MX2-2	20-1	409-2	0	5	2019	NA	Primary	40	29
1222	40-3-10	F1	40-3-10	MX2-2 x Tolerant2	Tolerant2	MX2-2	20-1	409-2	0	5	2019	NA	Primary	40	30
1223	40-4-1	F1	40-4-1	MX2-2 x Tolerant2	Tolerant2	MX2-2	20-1	409-2	1	5	2019	246	Primary	40	31
1224	40-4-2	F1	40-4-2	MX2-2 x Tolerant2	Tolerant2	MX2-2	20-1	409-2	0	5	2019	NA	Primary	40	32
1225	40-4-3	F1	40-4-3	MX2-2 x Tolerant2	Tolerant2	MX2-2	20-1	409-2	0	5	2019	NA	Primary	40	33
1226	40-4-4	F1	40-4-4	MX2-2 x Tolerant2	Tolerant2	MX2-2	20-1	409-2	0	5	2019	NA	Primary	40	34
1227	40-4-5	F1	40-4-5	MX2-2 x Tolerant2	Tolerant2	MX2-2	20-1	409-2	0	5	2019	NA	Primary	40	35
1228	40-4-6	F1	40-4-6	MX2-2 x Tolerant2	Tolerant2	MX2-2	20-1	409-2	0	5	2019	NA	Primary	40	36
1229	40-4-7	F1	40-4-7	MX2-2 x Tolerant2	Tolerant2	MX2-2	20-1	409-2	0	1.5	2019	NA	Primary	40	37
1230	40-4-8	F1	40-4-8	MX2-2 x Tolerant2	Tolerant2	MX2-2	20-1	409-2	0	5	2019	NA	Primary	40	38
1231	40-4-9	F1	40-4-9	MX2-2 x Tolerant2	Tolerant2	MX2-2	20-1	409-2	0	5	2019	NA	Primary	40	39
1232	40-4-10	F1	40-4-10	MX2-2 x Tolerant2	Tolerant2	MX2-2	20-1	409-2	1	5	2019	246	Primary	40	40
1233	41-1-1	F1	41-1-1	MX2-2 x Tolerant2	Tolerant2	MX2-2	20-1	409-2	0	5	2019	NA	Primary	41	1
1234	41-1-2	F1	41-1-2	MX2-2 x Tolerant2	Tolerant2	MX2-2	20-1	409-2	0	5	2019	NA	Primary	41	2
1235	41-1-3	F1	41-1-3	MX2-2 x Tolerant2	Tolerant2	MX2-2	20-1	409-2	0	5	2019	NA	Primary	41	3
1236	41-1-4	F1	41-1-4	MX2-2 x Tolerant2	Tolerant2	MX2-2	20-1	409-2	0	5	2019	NA	Primary	41	4
1237	41-1-5	F1	41-1-5	MX2-2 x Tolerant2	Tolerant2	MX2-2	20-1	409-2	0	5	2019	NA	Primary	41	5
1238	41-1-6	F1	41-1-6	MX2-2 x Tolerant2	Tolerant2	MX2-2	20-1	409-2	8	5	2019	227	Primary	41	6
1239	41-1-7	F1	41-1-7	MX2-2 x Tolerant2	Tolerant2	MX2-2	20-1	409-2	0	5	2019	NA	Primary	41	7
1240	41-1-8	F1	41-1-8	MX2-2 x Tolerant2	Tolerant2	MX2-2	20-1	409-2	0	5	2019	NA	Primary	41	8
1241	41-1-9	F1	41-1-9	MX2-2 x Tolerant2	Tolerant2	MX2-2	20-1	409-2	0	5	2019	NA	Primary	41	9
1242	41-1-10	F1	41-1-10	MX2-2 x Tolerant2	Tolerant2	MX2-2	20-1	409-2	1	5	2019	227	Primary	41	10
1243	41-2-3	F1	41-2-3	MX2-2 x Tolerant2	Tolerant2	MX2-2	20-1	409-2	2	5	2019	NA	Primary	41	13
1244	41-2-4	F1	41-2-4	MX2-2 x Tolerant2	Tolerant2	MX2-2	20-1	409-2	0	5	2019	NA	Primary	41	14
1245	41-2-5	F1	41-2-5	MX2-2 x Tolerant2	Tolerant2	MX2-2	20-1	409-2	0	5	2019	NA	Primary	41	15
1246	41-3-1	F1	41-3-1	Tolerant2 x TX4-3	TX4-3	Tolerant2	419-3	20-1	19	5	2019	225	Primary	41	21
1247	41-3-2	F1	41-3-2	Tolerant2 x TX4-3	TX4-3	Tolerant2	419-3	20-1	20	5	2019	227	Primary	41	22
1248	41-3-3	F1	41-3-3	Tolerant2 x TX4-3	TX4-3	Tolerant2	419-3	20-1	20	5	2019	236	Primary	41	23
1249	41-3-4	F1	41-3-4	Tolerant2 x TX4-3	TX4-3	Tolerant2	419-3	20-1	12	5	2019	239	Primary	41	24
1250	41-3-5	F1	41-3-5	Tolerant2 x TX4-3	TX4-3	Tolerant2	419-3	20-1	0	5	2019	NA	Primary	41	25
1251	41-3-6	F1	41-3-6	Tolerant2 x TX4-3	TX4-3	Tolerant2	419-3	20-1	14	5	2019	239	Primary	41	26
1252	41-3-7	F1	41-3-7	Tolerant2 x TX4-3	TX4-3	Tolerant2	419-3	20-1	0	5	2019	NA	Primary	41	27
1253	41-3-8	F1	41-3-8	Tolerant2 x TX4-3	TX4-3	Tolerant2	419-3	20-1	0	5	2019	NA	Primary	41	28
1254	41-3-9	F1	41-3-9	Tolerant2 x TX4-3	TX4-3	Tolerant2	419-3	20-1	0	5	2019	NA	Primary	41	29
1255	41-4-1	F1	41-4-1	Tolerant2 x TX4-3	Tolerant2	TX4-3	20-1	419-3	4	5	2019	235	Primary	41	31
1256	41-4-2	F1	41-4-2	Tolerant2 x TX4-3	Tolerant2	TX4-3	20-1	419-3	0	5	2019	NA	Primary	41	32
1257	41-4-3	F1	41-4-3	Tolerant2 x TX4-3	Tolerant2	TX4-3	20-1	419-3	1	5	2019	246	Primary	41	33
1258	41-4-4	F1	41-4-4	Tolerant2 x TX4-3	Tolerant2	TX4-3	20-1	419-3	1	5	2019	NA	Primary	41	34
1259	42-1-1	F1	42-1-1	MS3-1 x Tolerant2	MS3-1	Tolerant2	206-1	20-1	20	5	2019	229	Primary	42	1
1260	42-1-2	F1	42-1-2	MS3-1 x Tolerant2	MS3-1	Tolerant2	206-1	20-1	20	5	2019	230	Primary	42	2
1261	42-1-3	F1	42-1-3	MS3-1 x Tolerant2	MS3-1	Tolerant2	206-1	20-1	20	5	2019	229	Primary	42	3
1262	42-1-4	F1	42-1-4	MS3-1 x Tolerant2	MS3-1	Tolerant2	206-1	20-1	20	5	2019	225	Primary	42	4
1263	42-1-5	F1	42-1-5	MS3-1 x Tolerant2	MS3-1	Tolerant2	206-1	20-1	20	5	2019	228	Primary	42	5
1264	42-1-6	F1	42-1-6	MS3-1 x Tolerant2	MS3-1	Tolerant2	206-1	20-1	20	5	2019	226	Primary	42	6
1265	42-1-7	F1	42-1-7	MS3-1 x Tolerant2	MS3-1	Tolerant2	206-1	20-1	20	5	2019	230	Primary	42	7
1266	42-1-8	F1	42-1-8	MS3-1 x Tolerant2	MS3-1	Tolerant2	206-1	20-1	20	5	2019	230	Primary	42	8
1267	42-1-9	F1	42-1-9	MS3-1 x Tolerant2	MS3-1	Tolerant2	206-1	20-1	0	3.5	2019	NA	Primary	42	9
1268	42-1-10	F1	42-1-10	MS3-1 x Tolerant2	MS3-1	Tolerant2	206-1	20-1	20	5	2019	250	Primary	42	10
1269	42-2-1	F1	42-2-1	MS3-1 x Tolerant2	MS3-1	Tolerant2	206-1	20-1	20	5	2019	228	Primary	42	11
1270	42-2-2	F1	42-2-2	MS3-1 x Tolerant2	MS3-1	Tolerant2	206-1	20-1	20	5	2019	230	Primary	42	12
1271	42-2-3	F1	42-2-3	MS3-1 x Tolerant2	MS3-1	Tolerant2	206-1	20-1	12	5	2019	252	Primary	42	13
1272	42-2-4	F1	42-2-4	MS3-1 x Tolerant2	MS3-1	Tolerant2	206-1	20-1	13	5	2019	235	Primary	42	14
1273	42-2-5	F1	42-2-5	MS3-1 x Tolerant2	MS3-1	Tolerant2	206-1	20-1	12	4.5	2019	246	Primary	42	15
1274	42-2-6	F1	42-2-6	MS3-1 x Tolerant2	MS3-1	Tolerant2	206-1	20-1	10	4.5	2019	239	Primary	42	16
1275	42-2-7	F1	42-2-7	MS3-1 x Tolerant2	MS3-1	Tolerant2	206-1	20-1	0	2.5	2019	NA	Primary	42	17
1276	42-2-8	F1	42-2-8	MS3-1 x Tolerant2	MS3-1	Tolerant2	206-1	20-1	14	5	2019	243	Primary	42	18
1277	42-2-9	F1	42-2-9	MS3-1 x Tolerant2	MS3-1	Tolerant2	206-1	20-1	20	5	2019	231	Primary	42	19
1278	42-2-10	F1	42-2-10	MS3-1 x Tolerant2	MS3-1	Tolerant2	206-1	20-1	18	5	2019	236	Primary	42	20
1279	42-3-1	F1	42-3-1	MS3-1 x Tolerant2	MS3-1	Tolerant2	206-1	20-1	20	5	2019	228	Primary	42	21
1280	42-3-2	F1	42-3-2	MS3-1 x Tolerant2	MS3-1	Tolerant2	206-1	20-1	20	5	2019	231	Primary	42	22
1281	42-3-3	F1	42-3-3	MS3-1 x Tolerant2	MS3-1	Tolerant2	206-1	20-1	20	5	2019	231	Primary	42	23
1282	42-3-4	F1	42-3-4	MS3-1 x Tolerant2	MS3-1	Tolerant2	206-1	20-1	18	5	2019	236	Primary	42	24
1283	42-3-5	F1	42-3-5	MS3-1 x Tolerant2	MS3-1	Tolerant2	206-1	20-1	16	5	2019	235	Primary	42	25
1284	42-3-6	F1	42-3-6	MS3-1 x Tolerant2	MS3-1	Tolerant2	206-1	20-1	17	5	2019	236	Primary	42	26
1285	42-3-7	F1	42-3-7	MS3-1 x Tolerant2	MS3-1	Tolerant2	206-1	20-1	16	5	2019	237	Primary	42	27
1286	42-3-8	F1	42-3-8	MS3-1 x Tolerant2	MS3-1	Tolerant2	206-1	20-1	19	5	2019	236	Primary	42	28
1287	42-3-9	F1	42-3-9	MS3-1 x Tolerant2	MS3-1	Tolerant2	206-1	20-1	0	5	2019	NA	Primary	42	29
1288	42-3-10	F1	42-3-10	MS3-1 x Tolerant2	MS3-1	Tolerant2	206-1	20-1	3	5	2019	252	Primary	42	30
1289	42-4-1	F1	42-4-1	MS3-1 x Tolerant2	MS3-1	Tolerant2	206-1	20-1	16	5	2019	235	Primary	42	31
1290	42-4-2	F1	42-4-2	MS3-1 x Tolerant2	MS3-1	Tolerant2	206-1	20-1	10	5	2019	247	Primary	42	32
1291	43-1-1	F1	43-1-1	MS3-1 x Tolerant2	Tolerant2	MS3-1	20-1	206-1	20	5	2019	226	Primary	43	1
1292	43-1-2	F1	43-1-2	MS3-1 x Tolerant2	Tolerant2	MS3-1	20-1	206-1	20	4.5	2019	236	Primary	43	2
1293	43-1-3	F1	43-1-3	MS3-1 x Tolerant2	Tolerant2	MS3-1	20-1	206-1	20	5	2019	226	Primary	43	3
1294	43-1-4	F1	43-1-4	MS3-1 x Tolerant2	Tolerant2	MS3-1	20-1	206-1	20	5	2019	234	Primary	43	4
1295	43-1-5	F1	43-1-5	MS3-1 x Tolerant2	Tolerant2	MS3-1	20-1	206-1	20	2.5	2019	225	Primary	43	5
1296	43-1-6	F1	43-1-6	MS3-1 x Tolerant2	Tolerant2	MS3-1	20-1	206-1	20	4.5	2019	206	Primary	43	6
1297	43-1-7	F1	43-1-7	MS3-1 x Tolerant2	Tolerant2	MS3-1	20-1	206-1	12	5	2019	252	Primary	43	7
1298	43-1-8	F1	43-1-8	MS3-1 x Tolerant2	Tolerant2	MS3-1	20-1	206-1	18	5	2019	247	Primary	43	8
1299	43-1-9	F1	43-1-9	MS3-1 x Tolerant2	Tolerant2	MS3-1	20-1	206-1	0	0.5	2019	NA	Primary	43	9
1300	43-1-10	F1	43-1-10	MS3-1 x Tolerant2	Tolerant2	MS3-1	20-1	206-1	20	5	2019	227	Primary	43	10
1301	43-2-1	F1	43-2-1	MS3-1 x Tolerant2	Tolerant2	MS3-1	20-1	206-1	20	5	2019	230	Primary	43	11
1302	43-2-2	F1	43-2-2	MS3-1 x Tolerant2	Tolerant2	MS3-1	20-1	206-1	20	5	2019	216	Primary	43	12
1303	43-2-3	F1	43-2-3	MS3-1 x Tolerant2	Tolerant2	MS3-1	20-1	206-1	20	5	2019	227	Primary	43	13
1304	43-2-4	F1	43-2-4	MS3-1 x Tolerant2	Tolerant2	MS3-1	20-1	206-1	15	5	2019	247	Primary	43	14
1305	43-2-5	F1	43-2-5	MS3-1 x Tolerant2	Tolerant2	MS3-1	20-1	206-1	0	3.5	2019	NA	Primary	43	15
1306	43-2-6	F1	43-2-6	MS3-1 x Tolerant2	Tolerant2	MS3-1	20-1	206-1	3	5	2019	NA	Primary	43	16
1307	43-2-7	F1	43-2-7	MS3-1 x Tolerant2	Tolerant2	MS3-1	20-1	206-1	0	0.5	2019	NA	Primary	43	17
1308	43-2-8	F1	43-2-8	MS3-1 x Tolerant2	Tolerant2	MS3-1	20-1	206-1	0	5	2019	NA	Primary	43	18
1309	43-2-9	F1	43-2-9	MS3-1 x Tolerant2	Tolerant2	MS3-1	20-1	206-1	18	5	2019	202	Primary	43	19
1310	43-2-10	F1	43-2-10	MS3-1 x Tolerant2	Tolerant2	MS3-1	20-1	206-1	20	5	2019	204	Primary	43	20
1311	43-3-1	F1	43-3-1	MS3-1 x Tolerant2	Tolerant2	MS3-1	20-1	206-1	15	5	2019	235	Primary	43	21
1312	43-3-2	F1	43-3-2	MS3-1 x Tolerant2	Tolerant2	MS3-1	20-1	206-1	20	5	2019	229	Primary	43	22
1313	43-3-3	F1	43-3-3	MS3-1 x Tolerant2	Tolerant2	MS3-1	20-1	206-1	20	5	2019	231	Primary	43	23
1314	43-3-4	F1	43-3-4	MS3-1 x Tolerant2	Tolerant2	MS3-1	20-1	206-1	17	5	2019	259	Primary	43	24
1315	43-3-5	F1	43-3-5	MS3-1 x Tolerant2	Tolerant2	MS3-1	20-1	206-1	17	5	2019	249	Primary	43	25
1316	43-3-6	F1	43-3-6	MS3-1 x Tolerant2	Tolerant2	MS3-1	20-1	206-1	20	5	2019	231	Primary	43	26
1317	43-3-7	F1	43-3-7	MS3-1 x Tolerant2	Tolerant2	MS3-1	20-1	206-1	6	5	2019	235	Primary	43	27
1318	43-3-8	F1	43-3-8	MS3-1 x Tolerant2	Tolerant2	MS3-1	20-1	206-1	7	3.5	2019	260	Primary	43	28
1319	43-3-9	F1	43-3-9	MS3-1 x Tolerant2	Tolerant2	MS3-1	20-1	206-1	20	5	2019	221	Primary	43	29
1320	43-3-10	F1	43-3-10	MS3-1 x Tolerant2	Tolerant2	MS3-1	20-1	206-1	20	5	2019	208	Primary	43	30
1321	43-4-1	F1	43-4-1	MS3-1 x Tolerant2	Tolerant2	MS3-1	20-1	206-1	20	5	2019	239	Primary	43	31
1322	43-4-2	F1	43-4-2	MS3-1 x Tolerant2	Tolerant2	MS3-1	20-1	206-1	20	5	2019	230	Primary	43	32
1323	43-4-3	F1	43-4-3	MS3-1 x Tolerant2	Tolerant2	MS3-1	20-1	206-1	20	5	2019	239	Primary	43	33
1324	43-4-4	F1	43-4-4	MS3-1 x Tolerant2	Tolerant2	MS3-1	20-1	206-1	20	5	2019	206	Primary	43	34
1325	43-4-5	F1	43-4-5	MS3-1 x Tolerant2	Tolerant2	MS3-1	20-1	206-1	20	5	2019	236	Primary	43	35
1326	44-1-1	F1	44-1-1	Tolerant2 x TX5-1	TX5-1	Tolerant2	420-1	20-1	12	5	2019	236	Primary	44	1
1327	44-1-2	F1	44-1-2	Tolerant2 x TX5-1	TX5-1	Tolerant2	420-1	20-1	10	2.5	2019	247	Primary	44	2
1328	44-1-3	F1	44-1-3	Tolerant2 x TX5-1	TX5-1	Tolerant2	420-1	20-1	10	4.5	2019	252	Primary	44	3
1329	44-1-4	F1	44-1-4	Tolerant2 x TX5-1	TX5-1	Tolerant2	420-1	20-1	18	5	2019	247	Primary	44	4
1330	44-1-5	F1	44-1-5	Tolerant2 x TX5-1	TX5-1	Tolerant2	420-1	20-1	6	5	2019	247	Primary	44	5
1331	44-1-6	F1	44-1-6	Tolerant2 x TX5-1	TX5-1	Tolerant2	420-1	20-1	0	5	2019	NA	Primary	44	6
1332	44-1-7	F1	44-1-7	Tolerant2 x TX5-1	TX5-1	Tolerant2	420-1	20-1	18	5	2019	247	Primary	44	7
1333	44-1-8	F1	44-1-8	Tolerant2 x TX5-1	TX5-1	Tolerant2	420-1	20-1	4	5	2019	249	Primary	44	8
1334	44-1-9	F1	44-1-9	Tolerant2 x TX5-1	TX5-1	Tolerant2	420-1	20-1	0	0.5	2019	NA	Primary	44	9
1335	44-1-10	F1	44-1-10	Tolerant2 x TX5-1	TX5-1	Tolerant2	420-1	20-1	20	5	2019	236	Primary	44	10
1336	44-2-1	F1	44-2-1	Tolerant2 x TX5-1	TX5-1	Tolerant2	420-1	20-1	10	5	2019	236	Primary	44	11
1337	44-2-2	F1	44-2-2	Tolerant2 x TX5-1	TX5-1	Tolerant2	420-1	20-1	4	5	2019	243	Primary	44	12
1338	44-2-3	F1	44-2-3	Tolerant2 x TX5-1	TX5-1	Tolerant2	420-1	20-1	1	5	2019	236	Primary	44	13
1339	44-2-4	F1	44-2-4	Tolerant2 x TX5-1	TX5-1	Tolerant2	420-1	20-1	19	5	2019	242	Primary	44	14
1340	44-2-5	F1	44-2-5	Tolerant2 x TX5-1	TX5-1	Tolerant2	420-1	20-1	0	5	2019	NA	Primary	44	15
1341	44-2-6	F1	44-2-6	Tolerant2 x TX5-1	TX5-1	Tolerant2	420-1	20-1	0	4.5	2019	NA	Primary	44	16
1342	44-2-7	F1	44-2-7	Tolerant2 x TX5-1	TX5-1	Tolerant2	420-1	20-1	7	5	2019	242	Primary	44	17
1343	44-2-8	F1	44-2-8	Tolerant2 x TX5-1	TX5-1	Tolerant2	420-1	20-1	2	5	2019	NA	Primary	44	18
1344	44-2-9	F1	44-2-9	Tolerant2 x TX5-1	TX5-1	Tolerant2	420-1	20-1	1	5	2019	NA	Primary	44	19
1345	44-2-10	F1	44-2-10	Tolerant2 x TX5-1	TX5-1	Tolerant2	420-1	20-1	5	5	2019	242	Primary	44	20
1346	44-3-1	F1	44-3-1	Tolerant2 x TX5-1	TX5-1	Tolerant2	420-1	20-1	17	5	2019	235	Primary	44	21
1347	44-3-2	F1	44-3-2	Tolerant2 x TX5-1	TX5-1	Tolerant2	420-1	20-1	18	5	2019	246	Primary	44	22
1348	44-3-3	F1	44-3-3	Tolerant2 x TX5-1	TX5-1	Tolerant2	420-1	20-1	20	5	2019	231	Primary	44	23
1349	44-3-4	F1	44-3-4	Tolerant2 x TX5-1	TX5-1	Tolerant2	420-1	20-1	16	5	2019	240	Primary	44	24
1350	44-3-5	F1	44-3-5	Tolerant2 x TX5-1	TX5-1	Tolerant2	420-1	20-1	16	5	2019	240	Primary	44	25
1351	44-3-6	F1	44-3-6	Tolerant2 x TX5-1	TX5-1	Tolerant2	420-1	20-1	4	5	2019	239	Primary	44	26
1352	44-3-7	F1	44-3-7	Tolerant2 x TX5-1	TX5-1	Tolerant2	420-1	20-1	10	4.5	2019	234	Primary	44	27
1353	44-3-8	F1	44-3-8	Tolerant2 x TX5-1	TX5-1	Tolerant2	420-1	20-1	0	5	2019	NA	Primary	44	28
1354	44-3-9	F1	44-3-9	Tolerant2 x TX5-1	TX5-1	Tolerant2	420-1	20-1	4	5	2019	NA	Primary	44	29
1355	44-3-10	F1	44-3-10	Tolerant2 x TX5-1	TX5-1	Tolerant2	420-1	20-1	0	5	2019	NA	Primary	44	30
1356	44-4-1	F1	44-4-1	Tolerant2 x TX5-1	TX5-1	Tolerant2	420-1	20-1	17	5	2019	235	Primary	44	31
1357	44-4-2	F1	44-4-2	Tolerant2 x TX5-1	TX5-1	Tolerant2	420-1	20-1	20	5	2019	227	Primary	44	32
1358	44-4-3	F1	44-4-3	Tolerant2 x TX5-1	TX5-1	Tolerant2	420-1	20-1	0	5	2019	NA	Primary	44	33
1359	44-4-4	F1	44-4-4	Tolerant2 x TX5-1	TX5-1	Tolerant2	420-1	20-1	1	5	2019	252	Primary	44	34
1360	44-4-5	F1	44-4-5	Tolerant2 x TX5-1	TX5-1	Tolerant2	420-1	20-1	15	5	2019	235	Primary	44	35
1361	44-4-6	F1	44-4-6	Tolerant2 x TX5-1	TX5-1	Tolerant2	420-1	20-1	6	5	2019	239	Primary	44	36
1362	44-4-7	F1	44-4-7	Tolerant2 x TX5-1	TX5-1	Tolerant2	420-1	20-1	16	5	2019	234	Primary	44	37
1363	44-4-8	F1	44-4-8	Tolerant2 x TX5-1	TX5-1	Tolerant2	420-1	20-1	17	5	2019	229	Primary	44	38
1364	44-4-9	F1	44-4-9	Tolerant2 x TX5-1	TX5-1	Tolerant2	420-1	20-1	18	5	2019	230	Primary	44	39
1365	44-4-10	F1	44-4-10	Tolerant2 x TX5-1	TX5-1	Tolerant2	420-1	20-1	0	5	2019	NA	Primary	44	40
1366	45-1-1	F1	45-1-1	Tolerant2 x TX5-1	TX5-1	Tolerant2	420-1	20-1	7	5	2019	240	Primary	45	1
1367	45-1-2	F1	45-1-2	Tolerant2 x TX5-1	TX5-1	Tolerant2	420-1	20-1	12	5	2019	236	Primary	45	2
1368	45-1-3	F1	45-1-3	Tolerant2 x TX5-1	TX5-1	Tolerant2	420-1	20-1	20	5	2019	225	Primary	45	3
1369	45-1-4	F1	45-1-4	Tolerant2 x TX5-1	TX5-1	Tolerant2	420-1	20-1	8	5	2019	226	Primary	45	4
1370	45-1-5	F1	45-1-5	Tolerant2 x TX5-1	TX5-1	Tolerant2	420-1	20-1	0	0.5	2019	NA	Primary	45	5
1371	45-1-6	F1	45-1-6	Tolerant2 x TX5-1	TX5-1	Tolerant2	420-1	20-1	20	5	2019	226	Primary	45	6
1372	45-1-7	F1	45-1-7	Tolerant2 x TX5-1	TX5-1	Tolerant2	420-1	20-1	15	5	2019	231	Primary	45	7
1373	45-1-8	F1	45-1-8	Tolerant2 x TX5-1	TX5-1	Tolerant2	420-1	20-1	0	3.5	2019	NA	Primary	45	8
1374	45-1-9	F1	45-1-9	Tolerant2 x TX5-1	TX5-1	Tolerant2	420-1	20-1	0	5	2019	NA	Primary	45	9
1375	45-2-1	F1	45-2-1	Tolerant2 x TX5-1	TX5-1	Tolerant2	420-1	20-1	2	5	2019	258	Primary	45	11
1376	45-2-2	F1	45-2-2	Tolerant2 x TX5-1	TX5-1	Tolerant2	420-1	20-1	20	5	2019	226	Primary	45	12
1377	45-2-3	F1	45-2-3	Tolerant2 x TX5-1	TX5-1	Tolerant2	420-1	20-1	13	5	2019	247	Primary	45	13
1378	45-2-4	F1	45-2-4	Tolerant2 x TX5-1	TX5-1	Tolerant2	420-1	20-1	7	5	2019	247	Primary	45	14
1379	45-2-5	F1	45-2-5	Tolerant2 x TX5-1	TX5-1	Tolerant2	420-1	20-1	0	0.5	2019	NA	Primary	45	15
1380	45-2-6	F1	45-2-6	Tolerant2 x TX5-1	TX5-1	Tolerant2	420-1	20-1	0	5	2019	NA	Primary	45	16
1381	45-2-7	F1	45-2-7	Tolerant2 x TX5-1	TX5-1	Tolerant2	420-1	20-1	0	0.5	2019	NA	Primary	45	17
1382	45-2-8	F1	45-2-8	Tolerant2 x TX5-1	TX5-1	Tolerant2	420-1	20-1	18	5	2019	239	Primary	45	18
1383	45-2-9	F1	45-2-9	Tolerant2 x TX5-1	TX5-1	Tolerant2	420-1	20-1	16	5	2019	250	Primary	45	19
1384	45-2-10	F1	45-2-10	Tolerant2 x TX5-1	TX5-1	Tolerant2	420-1	20-1	16	5	2019	225	Primary	45	20
1385	45-3-1	F1	45-3-1	Tolerant2 x TX5-1	TX5-1	Tolerant2	420-1	20-1	19	5	2019	235	Primary	45	21
1386	45-3-2	F1	45-3-2	Tolerant2 x TX5-1	TX5-1	Tolerant2	420-1	20-1	20	5	2019	231	Primary	45	22
1387	45-4-1	F1	45-4-1	Tolerant2 x TX5-1	Tolerant2	TX5-1	20-1	420-1	20	5	2019	230	Primary	45	31
1388	45-4-2	F1	45-4-2	Tolerant2 x TX5-1	Tolerant2	TX5-1	20-1	420-1	20	5	2019	235	Primary	45	32
1389	45-4-3	F1	45-4-3	Tolerant2 x TX5-1	Tolerant2	TX5-1	20-1	420-1	15	5	2019	235	Primary	45	33
1390	45-4-4	F1	45-4-4	Tolerant2 x TX5-1	Tolerant2	TX5-1	20-1	420-1	20	5	2019	235	Primary	45	34
1391	45-4-5	F1	45-4-5	Tolerant2 x TX5-1	Tolerant2	TX5-1	20-1	420-1	0	0.5	2019	NA	Primary	45	35
1392	45-4-6	F1	45-4-6	Tolerant2 x TX5-1	Tolerant2	TX5-1	20-1	420-1	7	5	2019	252	Primary	45	36
1393	45-4-7	F1	45-4-7	Tolerant2 x TX5-1	Tolerant2	TX5-1	20-1	420-1	7	5	2019	NA	Primary	45	37
1394	45-4-8	F1	45-4-8	Tolerant2 x TX5-1	Tolerant2	TX5-1	20-1	420-1	10	5	2019	240	Primary	45	38
1395	46-1-1	F1	46-1-1	Tolerant2 x TX2-1	TX2-1	Tolerant2	402-1	20-1	0	5	2019	NA	Primary	46	1
1396	46-1-2	F1	46-1-2	Tolerant2 x TX2-1	TX2-1	Tolerant2	402-1	20-1	0	5	2019	NA	Primary	46	2
1397	46-1-4	F1	46-1-4	Tolerant2 x TX2-1	TX2-1	Tolerant2	402-1	20-1	1	5	2019	259	Primary	46	4
1398	46-1-5	F1	46-1-5	Tolerant2 x TX2-1	TX2-1	Tolerant2	402-1	20-1	1	5	2019	252	Primary	46	5
1399	46-1-6	F1	46-1-6	Tolerant2 x TX2-1	TX2-1	Tolerant2	402-1	20-1	0	1.5	2019	NA	Primary	46	6
1400	46-1-7	F1	46-1-7	Tolerant2 x TX2-1	TX2-1	Tolerant2	402-1	20-1	1	5	2019	NA	Primary	46	7
1401	46-1-8	F1	46-1-8	Tolerant2 x TX2-1	TX2-1	Tolerant2	402-1	20-1	0	0.5	2019	NA	Primary	46	8
1402	46-1-9	F1	46-1-9	Tolerant2 x TX2-1	TX2-1	Tolerant2	402-1	20-1	0	5	2019	NA	Primary	46	9
1403	46-1-10	F1	46-1-10	Tolerant2 x TX2-1	TX2-1	Tolerant2	402-1	20-1	20	5	2019	218	Primary	46	10
1404	46-2-1	F1	46-2-1	Tolerant2 x TX2-1	TX2-1	Tolerant2	402-1	20-1	2	5	2019	NA	Primary	46	11
1405	46-2-2	F1	46-2-2	Tolerant2 x TX2-1	TX2-1	Tolerant2	402-1	20-1	4	5	2019	247	Primary	46	12
1406	46-2-3	F1	46-2-3	Tolerant2 x TX2-1	TX2-1	Tolerant2	402-1	20-1	0	5	2019	NA	Primary	46	13
1407	46-2-4	F1	46-2-4	Tolerant2 x TX2-1	TX2-1	Tolerant2	402-1	20-1	0	0.5	2019	NA	Primary	46	14
1408	46-2-5	F1	46-2-5	Tolerant2 x TX2-1	TX2-1	Tolerant2	402-1	20-1	0	4.5	2019	NA	Primary	46	15
1409	46-2-6	F1	46-2-6	Tolerant2 x TX2-1	TX2-1	Tolerant2	402-1	20-1	20	5	2019	230	Primary	46	16
1410	46-2-7	F1	46-2-7	Tolerant2 x TX2-1	TX2-1	Tolerant2	402-1	20-1	18	5	2019	230	Primary	46	17
1411	46-2-8	F1	46-2-8	Tolerant2 x TX2-1	TX2-1	Tolerant2	402-1	20-1	13	5	2019	252	Primary	46	18
1412	46-2-9	F1	46-2-9	Tolerant2 x TX2-1	TX2-1	Tolerant2	402-1	20-1	20	5	2019	225	Primary	46	19
1413	46-2-10	F1	46-2-10	Tolerant2 x TX2-1	TX2-1	Tolerant2	402-1	20-1	20	5	2019	234	Primary	46	20
1414	46-3-1	F1	46-3-1	Tolerant2 x TX2-1	TX2-1	Tolerant2	402-1	20-1	15	5	2019	239	Primary	46	21
1415	46-3-2	F1	46-3-2	Tolerant2 x TX2-1	TX2-1	Tolerant2	402-1	20-1	0	3.5	2019	NA	Primary	46	22
1416	46-3-3	F1	46-3-3	Tolerant2 x TX2-1	TX2-1	Tolerant2	402-1	20-1	20	5	2019	236	Primary	46	23
1417	46-3-4	F1	46-3-4	Tolerant2 x TX2-1	TX2-1	Tolerant2	402-1	20-1	19	5	2019	240	Primary	46	24
1418	46-3-5	F1	46-3-5	Tolerant2 x TX2-1	TX2-1	Tolerant2	402-1	20-1	6	5	2019	230	Primary	46	25
1419	46-3-6	F1	46-3-6	Tolerant2 x TX2-1	TX2-1	Tolerant2	402-1	20-1	10	3.5	2019	NA	Primary	46	26
1420	46-3-7	F1	46-3-7	Tolerant2 x TX2-1	TX2-1	Tolerant2	402-1	20-1	0	3.5	2019	NA	Primary	46	27
1421	46-3-8	F1	46-3-8	Tolerant2 x TX2-1	TX2-1	Tolerant2	402-1	20-1	4	5	2019	247	Primary	46	28
1422	46-3-9	F1	46-3-9	Tolerant2 x TX2-1	TX2-1	Tolerant2	402-1	20-1	0	5	2019	NA	Primary	46	29
1423	46-3-10	F1	46-3-10	Tolerant2 x TX2-1	TX2-1	Tolerant2	402-1	20-1	8	5	2019	240	Primary	46	30
1424	46-4-1	F1	46-4-1	Tolerant2 x TX2-1	TX2-1	Tolerant2	402-1	20-1	0	5	2019	NA	Primary	46	31
1425	47-1-1	F1	47-1-1	Tolerant2 x TX2-1	Tolerant2	TX2-1	20-1	402-1	10	3.5	2019	245	Primary	47	1
1426	47-1-2	F1	47-1-2	Tolerant2 x TX2-1	Tolerant2	TX2-1	20-1	402-1	2	5	2019	264	Primary	47	2
1427	47-1-3	F1	47-1-3	Tolerant2 x TX2-1	Tolerant2	TX2-1	20-1	402-1	0	5	2019	NA	Primary	47	3
1428	47-1-4	F1	47-1-4	Tolerant2 x TX2-1	Tolerant2	TX2-1	20-1	402-1	12	5	2019	236	Primary	47	4
1429	47-1-5	F1	47-1-5	Tolerant2 x TX2-1	Tolerant2	TX2-1	20-1	402-1	0	5	2019	NA	Primary	47	5
1430	47-1-6	F1	47-1-6	Tolerant2 x TX2-1	Tolerant2	TX2-1	20-1	402-1	0	1.5	2019	NA	Primary	47	6
1431	47-1-7	F1	47-1-7	Tolerant2 x TX2-1	Tolerant2	TX2-1	20-1	402-1	0	1.5	2019	NA	Primary	47	7
1432	47-1-8	F1	47-1-8	Tolerant2 x TX2-1	Tolerant2	TX2-1	20-1	402-1	0	2.5	2019	NA	Primary	47	8
1433	47-2-1	F1	47-2-1	Tolerant2 x TX2-1	Tolerant2	TX2-1	20-1	402-1	20	5	2019	229	Primary	47	11
1434	47-2-2	F1	47-2-2	Tolerant2 x TX2-1	Tolerant2	TX2-1	20-1	402-1	6	5	2019	240	Primary	47	12
1435	47-2-3	F1	47-2-3	Tolerant2 x TX2-1	Tolerant2	TX2-1	20-1	402-1	0	1.5	2019	NA	Primary	47	13
1436	47-2-4	F1	47-2-4	Tolerant2 x TX2-1	Tolerant2	TX2-1	20-1	402-1	18	5	2019	235	Primary	47	14
1437	47-2-5	F1	47-2-5	Tolerant2 x TX2-1	Tolerant2	TX2-1	20-1	402-1	0	5	2019	NA	Primary	47	15
1438	47-2-6	F1	47-2-6	Tolerant2 x TX2-1	Tolerant2	TX2-1	20-1	402-1	16	5	2019	235	Primary	47	16
1439	47-2-7	F1	47-2-7	Tolerant2 x TX2-1	Tolerant2	TX2-1	20-1	402-1	1	5	2019	NA	Primary	47	17
1440	47-2-8	F1	47-2-8	Tolerant2 x TX2-1	Tolerant2	TX2-1	20-1	402-1	3	5	2019	235	Primary	47	18
1441	47-2-9	F1	47-2-9	Tolerant2 x TX2-1	Tolerant2	TX2-1	20-1	402-1	17	5	2019	231	Primary	47	19
1442	47-2-10	F1	47-2-10	Tolerant2 x TX2-1	Tolerant2	TX2-1	20-1	402-1	20	5	2019	234	Primary	47	20
1443	47-3-1	F1	47-3-1	Tolerant2 x TX2-1	Tolerant2	TX2-1	20-1	402-1	20	5	2019	229	Primary	47	21
1444	47-3-2	F1	47-3-2	Tolerant2 x TX2-1	Tolerant2	TX2-1	20-1	402-1	20	5	2019	236	Primary	47	22
1445	47-3-3	F1	47-3-3	Tolerant2 x TX2-1	Tolerant2	TX2-1	20-1	402-1	18	5	2019	236	Primary	47	23
1446	47-3-4	F1	47-3-4	Tolerant2 x TX2-1	Tolerant2	TX2-1	20-1	402-1	16	5	2019	236	Primary	47	24
1447	47-3-5	F1	47-3-5	Tolerant2 x TX2-1	Tolerant2	TX2-1	20-1	402-1	5	5	2019	247	Primary	47	25
1448	47-3-6	F1	47-3-6	Tolerant2 x TX2-1	Tolerant2	TX2-1	20-1	402-1	16	5	2019	247	Primary	47	26
1449	47-3-7	F1	47-3-7	Tolerant2 x TX2-1	Tolerant2	TX2-1	20-1	402-1	10	5	2019	247	Primary	47	27
1450	47-3-8	F1	47-3-8	Tolerant2 x TX2-1	Tolerant2	TX2-1	20-1	402-1	20	5	2019	229	Primary	47	28
1451	47-3-9	F1	47-3-9	Tolerant2 x TX2-1	Tolerant2	TX2-1	20-1	402-1	20	5	2019	235	Primary	47	29
1452	47-3-10	F1	47-3-10	Tolerant2 x TX2-1	Tolerant2	TX2-1	20-1	402-1	6	5	2019	252	Primary	47	30
1453	47-4-1	F1	47-4-1	Tolerant2 x TX2-1	Tolerant2	TX2-1	20-1	402-1	2	5	2019	NA	Primary	47	31
1454	47-4-2	F1	47-4-2	Tolerant2 x TX2-1	Tolerant2	TX2-1	20-1	402-1	17	5	2019	231	Primary	47	32
1455	47-4-3	F1	47-4-3	Tolerant2 x TX2-1	Tolerant2	TX2-1	20-1	402-1	17	5	2019	235	Primary	47	33
1456	47-4-4	F1	47-4-4	Tolerant2 x TX2-1	Tolerant2	TX2-1	20-1	402-1	12	5	2019	236	Primary	47	34
1457	47-4-5	F1	47-4-5	Tolerant2 x TX2-1	Tolerant2	TX2-1	20-1	402-1	10	5	2019	259	Primary	47	35
1458	47-4-6	F1	47-4-6	Tolerant2 x TX2-1	Tolerant2	TX2-1	20-1	402-1	2	5	2019	NA	Primary	47	36
1459	47-4-7	F1	47-4-7	Tolerant2 x TX2-1	Tolerant2	TX2-1	20-1	402-1	4	5	2019	247	Primary	47	37
1460	47-4-8	F1	47-4-8	Tolerant2 x TX2-1	Tolerant2	TX2-1	20-1	402-1	9	5	2019	247	Primary	47	38
1461	47-4-9	F1	47-4-9	Tolerant2 x TX2-1	Tolerant2	TX2-1	20-1	402-1	12	5	2019	240	Primary	47	39
1462	47-4-10	F1	47-4-10	Tolerant2 x TX2-1	Tolerant2	TX2-1	20-1	402-1	1	5	2019	240	Primary	47	40
1463	48-1-1	F1	48-1-1	Tolerant2 x TX2-1	Tolerant2	TX2-1	20-1	402-1	0	5	2019	NA	Primary	48	1
1464	48-2-1	F1	48-2-1	Tolerant2 x TX2-3	TX2-3	Tolerant2	402-3	20-1	0	5	2019	NA	Primary	48	11
1465	48-2-2	F1	48-2-2	Tolerant2 x TX2-3	TX2-3	Tolerant2	402-3	20-1	3	5	2019	247	Primary	48	12
1466	48-3-1	F1	48-3-1	Tolerant2 x TX2-3	Tolerant2	TX2-3	20-1	402-3	14	4.5	2019	228	Primary	48	21
1467	48-3-2	F1	48-3-2	Tolerant2 x TX2-3	Tolerant2	TX2-3	20-1	402-3	20	5	2019	227	Primary	48	22
1468	48-3-3	F1	48-3-3	Tolerant2 x TX2-3	Tolerant2	TX2-3	20-1	402-3	17	5	2019	252	Primary	48	23
1469	48-3-4	F1	48-3-4	Tolerant2 x TX2-3	Tolerant2	TX2-3	20-1	402-3	20	5	2019	230	Primary	48	24
1470	48-3-5	F1	48-3-5	Tolerant2 x TX2-3	Tolerant2	TX2-3	20-1	402-3	7	5	2019	239	Primary	48	25
1471	48-3-6	F1	48-3-6	Tolerant2 x TX2-3	Tolerant2	TX2-3	20-1	402-3	2	5	2019	239	Primary	48	26
1472	48-3-8	F1	48-3-8	Tolerant2 x TX2-3	Tolerant2	TX2-3	20-1	402-3	20	5	2019	235	Primary	48	28
1473	48-3-9	F1	48-3-9	Tolerant2 x TX2-3	Tolerant2	TX2-3	20-1	402-3	17	5	2019	228	Primary	48	29
1474	48-3-10	F1	48-3-10	Tolerant2 x TX2-3	Tolerant2	TX2-3	20-1	402-3	5	5	2019	252	Primary	48	30
1475	48-4-1	F1	48-4-1	MX5-2 x Tolerant2	MX5-2	Tolerant2	415-2	20-1	0	5	2019	NA	Primary	48	31
1476	48-4-2	F1	48-4-2	MX5-2 x Tolerant2	MX5-2	Tolerant2	415-2	20-1	0	5	2019	NA	Primary	48	32
1477	49-1-2	F1	49-1-2	MX5-2 x Tolerant2	Tolerant2	MX5-2	20-1	415-2	0	5	2019	NA	Primary	49	2
1478	49-1-3	F1	49-1-3	MX5-2 x Tolerant2	Tolerant2	MX5-2	20-1	415-2	2	5	2019	246	Primary	49	3
1479	49-1-4	F1	49-1-4	MX5-2 x Tolerant2	Tolerant2	MX5-2	20-1	415-2	0	5	2019	NA	Primary	49	4
1480	49-1-5	F1	49-1-5	MX5-2 x Tolerant2	Tolerant2	MX5-2	20-1	415-2	20	5	2019	234	Primary	49	5
1481	49-1-6	F1	49-1-6	MX5-2 x Tolerant2	Tolerant2	MX5-2	20-1	415-2	0	4.5	2019	NA	Primary	49	6
1482	49-1-7	F1	49-1-7	MX5-2 x Tolerant2	Tolerant2	MX5-2	20-1	415-2	0	1.5	2019	NA	Primary	49	7
1483	49-1-8	F1	49-1-8	MX5-2 x Tolerant2	Tolerant2	MX5-2	20-1	415-2	0	4.5	2019	NA	Primary	49	8
1484	49-1-9	F1	49-1-9	MX5-2 x Tolerant2	Tolerant2	MX5-2	20-1	415-2	0	5	2019	NA	Primary	49	9
1485	49-1-10	F1	49-1-10	MX5-2 x Tolerant2	Tolerant2	MX5-2	20-1	415-2	0	5	2019	NA	Primary	49	10
1486	49-2-1	F1	49-2-1	MX5-2 x Tolerant2	Tolerant2	MX5-2	20-1	415-2	1	4.5	2019	NA	Primary	49	11
1487	49-2-2	F1	49-2-2	MX5-2 x Tolerant2	Tolerant2	MX5-2	20-1	415-2	0	5	2019	NA	Primary	49	12
1488	49-2-3	F1	49-2-3	MX5-2 x Tolerant2	Tolerant2	MX5-2	20-1	415-2	0	3.5	2019	NA	Primary	49	13
1489	49-2-4	F1	49-2-4	MX5-2 x Tolerant2	Tolerant2	MX5-2	20-1	415-2	0	5	2019	NA	Primary	49	14
1490	49-2-6	F1	49-2-6	MX5-2 x Tolerant2	Tolerant2	MX5-2	20-1	415-2	11	5	2019	252	Primary	49	16
1491	49-2-7	F1	49-2-7	MX5-2 x Tolerant2	Tolerant2	MX5-2	20-1	415-2	20	5	2019	230	Primary	49	17
1492	49-2-8	F1	49-2-8	MX5-2 x Tolerant2	Tolerant2	MX5-2	20-1	415-2	20	5	2019	230	Primary	49	18
1493	49-2-9	F1	49-2-9	MX5-2 x Tolerant2	Tolerant2	MX5-2	20-1	415-2	0	5	2019	NA	Primary	49	19
1494	49-3-1	F1	49-3-1	MS5-2 x Tolerant2	MS5-2	Tolerant2	302-2	20-1	5	5	2019	247	Primary	49	21
1495	49-3-2	F1	49-3-2	MS5-2 x Tolerant2	MS5-2	Tolerant2	302-2	20-1	18	5	2019	228	Primary	49	22
1496	49-4-1	F1	49-4-1	MS5-2 x Tolerant2	Tolerant2	MS5-2	20-1	302-2	0	5	2019	NA	Primary	49	31
1497	49-4-2	F1	49-4-2	MS5-2 x Tolerant2	Tolerant2	MS5-2	20-1	302-2	0	5	2019	NA	Primary	49	32
1498	49-4-4	F1	49-4-4	MS5-2 x Tolerant2	Tolerant2	MS5-2	20-1	302-2	20	5	2019	225	Primary	49	34
1499	49-4-5	F1	49-4-5	MS5-2 x Tolerant2	Tolerant2	MS5-2	20-1	302-2	0	0.5	2019	NA	Primary	49	35
1500	49-4-6	F1	49-4-6	MS5-2 x Tolerant2	Tolerant2	MS5-2	20-1	302-2	0	1.5	2019	NA	Primary	49	36
1501	49-4-7	F1	49-4-7	MS5-2 x Tolerant2	Tolerant2	MS5-2	20-1	302-2	0	5	2019	NA	Primary	49	37
1502	49-4-8	F1	49-4-8	MS5-2 x Tolerant2	Tolerant2	MS5-2	20-1	302-2	0	2.5	2019	NA	Primary	49	38
1503	49-4-9	F1	49-4-9	MS5-2 x Tolerant2	Tolerant2	MS5-2	20-1	302-2	4	5	2019	239	Primary	49	39
1504	50-1-1	F1	50-1-1	MS5-2 x Tolerant2	Tolerant2	MS5-2	20-1	302-2	0	5	2019	NA	Primary	50	1
1505	50-1-2	F1	50-1-2	MS5-2 x Tolerant2	Tolerant2	MS5-2	20-1	302-2	0	5	2019	NA	Primary	50	2
1506	50-2-1	F1	50-2-1	KS-2 x Tolerant2	KS-2	Tolerant2	301-2	20-1	0	5	2019	NA	Primary	50	11
1507	50-2-2	F1	50-2-2	KS-2 x Tolerant2	KS-2	Tolerant2	301-2	20-1	20	5	2019	226	Primary	50	12
1508	50-2-3	F1	50-2-3	KS-2 x Tolerant2	KS-2	Tolerant2	301-2	20-1	5	3.5	2019	246	Primary	50	13
1509	50-3-1	F1	50-3-1	MS2-1 x Tolerant2	MS2-1	Tolerant2	205-1	20-1	20	5	2019	225	Primary	50	21
1510	50-3-2	F1	50-3-2	MS2-1 x Tolerant2	MS2-1	Tolerant2	205-1	20-1	20	5	2019	230	Primary	50	22
1511	50-3-3	F1	50-3-3	MS2-1 x Tolerant2	MS2-1	Tolerant2	205-1	20-1	20	5	2019	225	Primary	50	23
1512	50-3-4	F1	50-3-4	MS2-1 x Tolerant2	MS2-1	Tolerant2	205-1	20-1	20	5	2019	218	Primary	50	24
1513	50-3-5	F1	50-3-5	MS2-1 x Tolerant2	MS2-1	Tolerant2	205-1	20-1	17	5	2019	225	Primary	50	25
1514	50-3-6	F1	50-3-6	MS2-1 x Tolerant2	MS2-1	Tolerant2	205-1	20-1	9	5	2019	234	Primary	50	26
1515	50-3-7	F1	50-3-7	MS2-1 x Tolerant2	MS2-1	Tolerant2	205-1	20-1	16	5	2019	227	Primary	50	27
1516	50-3-8	F1	50-3-8	MS2-1 x Tolerant2	MS2-1	Tolerant2	205-1	20-1	6	5	2019	227	Primary	50	28
1517	50-4-1	F1	50-4-1	MS2-1 x Tolerant2	Tolerant2	MS2-1	20-1	205-1	20	5	2019	227	Primary	50	31
1518	50-4-2	F1	50-4-2	MS2-1 x Tolerant2	Tolerant2	MS2-1	20-1	205-1	20	5	2019	227	Primary	50	32
1519	50-4-3	F1	50-4-3	MS2-1 x Tolerant2	Tolerant2	MS2-1	20-1	205-1	20	5	2019	227	Primary	50	33
1520	50-4-4	F1	50-4-4	MS2-1 x Tolerant2	Tolerant2	MS2-1	20-1	205-1	20	5	2019	236	Primary	50	34
1521	50-4-5	F1	50-4-5	MS2-1 x Tolerant2	Tolerant2	MS2-1	20-1	205-1	20	5	2019	227	Primary	50	35
1522	50-4-6	F1	50-4-6	MS2-1 x Tolerant2	Tolerant2	MS2-1	20-1	205-1	0	0.5	2019	NA	Primary	50	36
1523	50-4-7	F1	50-4-7	MS2-1 x Tolerant2	Tolerant2	MS2-1	20-1	205-1	20	5	2019	227	Primary	50	37
1524	50-4-8	F1	50-4-8	MS2-1 x Tolerant2	Tolerant2	MS2-1	20-1	205-1	20	5	2019	227	Primary	50	38
1525	50-4-9	F1	50-4-9	MS2-1 x Tolerant2	Tolerant2	MS2-1	20-1	205-1	20	5	2019	227	Primary	50	39
1526	51-1-1	F1	51-1-1	Tolerant2 x Unknown2-1	Unknown2-1	Tolerant2	305-1	20-1	3	5	2019	246	Primary	51	1
1527	51-2-1	F1	51-2-1	Misc3-1 x Tolerant2	Misc3-1	Tolerant2	105-1	20-1	0	5	2019	NA	Primary	51	11
1528	51-2-2	F1	51-2-2	Misc3-1 x Tolerant2	Misc3-1	Tolerant2	105-1	20-1	1	5	2019	252	Primary	51	12
1529	51-3-1	F1	51-3-1	Misc3-1 x Tolerant2	Tolerant2	Misc3-1	20-1	105-1	18	5	2019	225	Primary	51	21
1530	51-3-2	F1	51-3-2	Misc3-1 x Tolerant2	Tolerant2	Misc3-1	20-1	105-1	20	5	2019	225	Primary	51	22
1531	51-3-3	F1	51-3-3	Misc3-1 x Tolerant2	Tolerant2	Misc3-1	20-1	105-1	3	5	2019	225	Primary	51	23
1532	51-3-4	F1	51-3-4	Misc3-1 x Tolerant2	Tolerant2	Misc3-1	20-1	105-1	0	5	2019	NA	Primary	51	24
1533	51-3-5	F1	51-3-5	Misc3-1 x Tolerant2	Tolerant2	Misc3-1	20-1	105-1	0	5	2019	NA	Primary	51	25
1534	51-3-6	F1	51-3-6	Misc3-1 x Tolerant2	Tolerant2	Misc3-1	20-1	105-1	0	5	2019	NA	Primary	51	26
1535	51-3-7	F1	51-3-7	Misc3-1 x Tolerant2	Tolerant2	Misc3-1	20-1	105-1	1	5	2019	259	Primary	51	27
1536	51-3-8	F1	51-3-8	Misc3-1 x Tolerant2	Tolerant2	Misc3-1	20-1	105-1	0	5	2019	NA	Primary	51	28
1537	51-3-9	F1	51-3-9	Misc3-1 x Tolerant2	Tolerant2	Misc3-1	20-1	105-1	0	5	2019	NA	Primary	51	29
1538	51-3-10	F1	51-3-10	Misc3-1 x Tolerant2	Tolerant2	Misc3-1	20-1	105-1	0	5	2019	NA	Primary	51	30
1539	51-4-1	F1	51-4-1	Misc3-1 x Tolerant2	Tolerant2	Misc3-1	20-1	105-1	0	5	2019	NA	Primary	51	31
1540	51-4-2	F1	51-4-2	Misc3-1 x Tolerant2	Tolerant2	Misc3-1	20-1	105-1	0	5	2019	NA	Primary	51	32
1541	51-4-3	F1	51-4-3	Misc3-1 x Tolerant2	Tolerant2	Misc3-1	20-1	105-1	0	5	2019	NA	Primary	51	33
1542	51-4-4	F1	51-4-4	Misc3-1 x Tolerant2	Tolerant2	Misc3-1	20-1	105-1	0	5	2019	NA	Primary	51	34
1543	51-4-5	F1	51-4-5	Misc3-1 x Tolerant2	Tolerant2	Misc3-1	20-1	105-1	0	5	2019	NA	Primary	51	35
1544	51-4-6	F1	51-4-6	Misc3-1 x Tolerant2	Tolerant2	Misc3-1	20-1	105-1	0	5	2019	NA	Primary	51	36
1545	51-4-7	F1	51-4-7	Misc3-1 x Tolerant2	Tolerant2	Misc3-1	20-1	105-1	0	5	2019	NA	Primary	51	37
1546	51-4-8	F1	51-4-8	Misc3-1 x Tolerant2	Tolerant2	Misc3-1	20-1	105-1	0	5	2019	NA	Primary	51	38
1547	52-1-1	F1	52-1-1	Misc3-1 x Tolerant2	Tolerant2	Misc3-1	20-1	105-1	0	3.5	2019	NA	Primary	52	1
1548	52-1-2	F1	52-1-2	Misc3-1 x Tolerant2	Tolerant2	Misc3-1	20-1	105-1	0	5	2019	NA	Primary	52	2
1549	52-1-3	F1	52-1-3	Misc3-1 x Tolerant2	Tolerant2	Misc3-1	20-1	105-1	1	5	2019	NA	Primary	52	3
1550	52-1-4	F1	52-1-4	Misc3-1 x Tolerant2	Tolerant2	Misc3-1	20-1	105-1	1	5	2019	NA	Primary	52	4
1551	52-1-5	F1	52-1-5	Misc3-1 x Tolerant2	Tolerant2	Misc3-1	20-1	105-1	0	5	2019	NA	Primary	52	5
1552	52-1-6	F1	52-1-6	Misc3-1 x Tolerant2	Tolerant2	Misc3-1	20-1	105-1	0	5	2019	NA	Primary	52	6
1553	52-1-7	F1	52-1-7	Misc3-1 x Tolerant2	Tolerant2	Misc3-1	20-1	105-1	0	5	2019	NA	Primary	52	7
1554	52-1-8	F1	52-1-8	Misc3-1 x Tolerant2	Tolerant2	Misc3-1	20-1	105-1	0	5	2019	NA	Primary	52	8
1555	52-1-9	F1	52-1-9	Misc3-1 x Tolerant2	Tolerant2	Misc3-1	20-1	105-1	0	5	2019	NA	Primary	52	9
1556	52-2-1	F1	52-2-1	Misc3-1 x Tolerant2	Tolerant2	Misc3-1	20-1	105-1	0	4.5	2019	NA	Primary	52	11
1557	52-2-2	F1	52-2-2	Misc3-1 x Tolerant2	Tolerant2	Misc3-1	20-1	105-1	0	5	2019	NA	Primary	52	12
1558	52-2-3	F1	52-2-3	Misc3-1 x Tolerant2	Tolerant2	Misc3-1	20-1	105-1	0	5	2019	NA	Primary	52	13
1559	52-2-4	F1	52-2-4	Misc3-1 x Tolerant2	Tolerant2	Misc3-1	20-1	105-1	0	2.5	2019	NA	Primary	52	14
1560	52-2-5	F1	52-2-5	Misc3-1 x Tolerant2	Tolerant2	Misc3-1	20-1	105-1	0	5	2019	NA	Primary	52	15
1561	52-2-7	F1	52-2-7	Misc3-1 x Tolerant2	Tolerant2	Misc3-1	20-1	105-1	0	5	2019	NA	Primary	52	17
1562	52-2-8	F1	52-2-8	Misc3-1 x Tolerant2	Tolerant2	Misc3-1	20-1	105-1	0	5	2019	NA	Primary	52	18
1563	52-2-9	F1	52-2-9	Misc3-1 x Tolerant2	Tolerant2	Misc3-1	20-1	105-1	1	5	2019	248	Primary	52	19
1564	52-2-10	F1	52-2-10	Misc3-1 x Tolerant2	Tolerant2	Misc3-1	20-1	105-1	0	5	2019	NA	Primary	52	20
1565	52-3-1	F1	52-3-1	Misc3-1 x Tolerant2	Tolerant2	Misc3-1	20-1	105-1	0	5	2019	NA	Primary	52	21
1566	52-3-2	F1	52-3-2	Misc3-1 x Tolerant2	Tolerant2	Misc3-1	20-1	105-1	20	5	2019	225	Primary	52	22
1567	52-3-3	F1	52-3-3	Misc3-1 x Tolerant2	Tolerant2	Misc3-1	20-1	105-1	20	5	2019	225	Primary	52	23
1568	52-3-4	F1	52-3-4	Misc3-1 x Tolerant2	Tolerant2	Misc3-1	20-1	105-1	20	5	2019	225	Primary	52	24
1569	52-3-5	F1	52-3-5	Misc3-1 x Tolerant2	Tolerant2	Misc3-1	20-1	105-1	1	5	2019	249	Primary	52	25
1570	52-3-6	F1	52-3-6	Misc3-1 x Tolerant2	Tolerant2	Misc3-1	20-1	105-1	0	5	2019	NA	Primary	52	26
1571	52-3-7	F1	52-3-7	Misc3-1 x Tolerant2	Tolerant2	Misc3-1	20-1	105-1	0	5	2019	NA	Primary	52	27
1572	52-3-8	F1	52-3-8	Misc3-1 x Tolerant2	Tolerant2	Misc3-1	20-1	105-1	1	5	2019	264	Primary	52	28
1573	52-3-9	F1	52-3-9	Misc3-1 x Tolerant2	Tolerant2	Misc3-1	20-1	105-1	0	5	2019	NA	Primary	52	29
1574	52-3-10	F1	52-3-10	Misc3-1 x Tolerant2	Tolerant2	Misc3-1	20-1	105-1	0	5	2019	NA	Primary	52	30
1575	52-4-1	F1	52-4-1	Misc3-1 x Tolerant2	Tolerant2	Misc3-1	20-1	105-1	0	5	2019	NA	Primary	52	31
1576	52-4-2	F1	52-4-2	Misc3-1 x Tolerant2	Tolerant2	Misc3-1	20-1	105-1	0	5	2019	NA	Primary	52	32
1577	52-4-3	F1	52-4-3	Misc3-1 x Tolerant2	Tolerant2	Misc3-1	20-1	105-1	0	5	2019	NA	Primary	52	33
1578	52-4-4	F1	52-4-4	Misc3-1 x Tolerant2	Tolerant2	Misc3-1	20-1	105-1	0	5	2019	NA	Primary	52	34
1579	52-4-5	F1	52-4-5	Misc3-1 x Tolerant2	Tolerant2	Misc3-1	20-1	105-1	0	5	2019	NA	Primary	52	35
1580	52-4-6	F1	52-4-6	Misc3-1 x Tolerant2	Tolerant2	Misc3-1	20-1	105-1	0	5	2019	NA	Primary	52	36
1581	52-4-7	F1	52-4-7	Misc3-1 x Tolerant2	Tolerant2	Misc3-1	20-1	105-1	0	5	2019	NA	Primary	52	37
1582	52-4-8	F1	52-4-8	Misc3-1 x Tolerant2	Tolerant2	Misc3-1	20-1	105-1	0	5	2019	NA	Primary	52	38
1583	52-4-9	F1	52-4-9	Misc3-1 x Tolerant2	Tolerant2	Misc3-1	20-1	105-1	0	5	2019	NA	Primary	52	39
1584	52-4-10	F1	52-4-10	Misc3-1 x Tolerant2	Tolerant2	Misc3-1	20-1	105-1	0	5	2019	NA	Primary	52	40
1585	53-1-1	F1	53-1-1	MS3-2 x Tolerant1	MS3-2	Tolerant1	206-2	22-1	4	3.5	2019	NA	Primary	53	1
1586	53-1-2	F1	53-1-2	MS3-2 x Tolerant1	MS3-2	Tolerant1	206-2	22-1	18	5	2019	236	Primary	53	2
1587	53-1-3	F1	53-1-3	MS3-2 x Tolerant1	MS3-2	Tolerant1	206-2	22-1	20	5	2019	225	Primary	53	3
1588	53-1-4	F1	53-1-4	MS3-2 x Tolerant1	MS3-2	Tolerant1	206-2	22-1	2	5	2019	236	Primary	53	4
1589	53-1-5	F1	53-1-5	MS3-2 x Tolerant1	MS3-2	Tolerant1	206-2	22-1	0	5	2019	NA	Primary	53	5
1590	53-1-6	F1	53-1-6	MS3-2 x Tolerant1	MS3-2	Tolerant1	206-2	22-1	3	5	2019	NA	Primary	53	6
1591	53-1-7	F1	53-1-7	MS3-2 x Tolerant1	MS3-2	Tolerant1	206-2	22-1	1	5	2019	236	Primary	53	7
1592	53-1-8	F1	53-1-8	MS3-2 x Tolerant1	MS3-2	Tolerant1	206-2	22-1	0	4.5	2019	NA	Primary	53	8
1593	53-1-9	F1	53-1-9	MS3-2 x Tolerant1	MS3-2	Tolerant1	206-2	22-1	0	3.5	2019	NA	Primary	53	9
1594	53-2-3	F1	53-2-3	MS3-2 x Tolerant1	MS3-2	Tolerant1	206-2	22-1	0	1.5	2019	NA	Primary	53	13
1595	53-2-5	F1	53-2-5	MS3-2 x Tolerant1	MS3-2	Tolerant1	206-2	22-1	0	0.5	2019	NA	Primary	53	15
1596	53-2-7	F1	53-2-7	MS3-2 x Tolerant1	MS3-2	Tolerant1	206-2	22-1	17	5	2019	225	Primary	53	17
1597	53-2-8	F1	53-2-8	MS3-2 x Tolerant1	MS3-2	Tolerant1	206-2	22-1	20	5	2019	218	Primary	53	18
1598	53-2-9	F1	53-2-9	MS3-2 x Tolerant1	MS3-2	Tolerant1	206-2	22-1	0	4.5	2019	NA	Primary	53	19
1599	53-2-10	F1	53-2-10	MS3-2 x Tolerant1	MS3-2	Tolerant1	206-2	22-1	16	5	2019	230	Primary	53	20
1600	53-3-1	F1	53-3-1	MS3-2 x Tolerant1	MS3-2	Tolerant1	206-2	22-1	20	5	2019	228	Primary	53	21
1601	53-3-2	F1	53-3-2	MS3-2 x Tolerant1	MS3-2	Tolerant1	206-2	22-1	20	5	2019	225	Primary	53	22
1602	53-3-3	F1	53-3-3	MS3-2 x Tolerant1	MS3-2	Tolerant1	206-2	22-1	15	5	2019	230	Primary	53	23
1603	53-3-4	F1	53-3-4	MS3-2 x Tolerant1	MS3-2	Tolerant1	206-2	22-1	1	5	2019	234	Primary	53	24
1604	53-3-5	F1	53-3-5	MS3-2 x Tolerant1	MS3-2	Tolerant1	206-2	22-1	20	5	2019	225	Primary	53	25
1605	53-3-6	F1	53-3-6	MS3-2 x Tolerant1	MS3-2	Tolerant1	206-2	22-1	20	5	2019	225	Primary	53	26
1606	53-3-7	F1	53-3-7	MS3-2 x Tolerant1	MS3-2	Tolerant1	206-2	22-1	15	5	2019	227	Primary	53	27
1607	53-3-8	F1	53-3-8	MS3-2 x Tolerant1	MS3-2	Tolerant1	206-2	22-1	20	5	2019	227	Primary	53	28
1608	53-3-9	F1	53-3-9	MS3-2 x Tolerant1	MS3-2	Tolerant1	206-2	22-1	20	5	2019	227	Primary	53	29
1609	53-3-10	F1	53-3-10	MS3-2 x Tolerant1	MS3-2	Tolerant1	206-2	22-1	5	5	2019	226	Primary	53	30
1610	53-4-1	F1	53-4-1	MS3-2 x Tolerant1	MS3-2	Tolerant1	206-2	22-1	12	5	2019	228	Primary	53	31
1611	53-4-2	F1	53-4-2	MS3-2 x Tolerant1	MS3-2	Tolerant1	206-2	22-1	4	5	2019	235	Primary	53	32
1612	53-4-3	F1	53-4-3	MS3-2 x Tolerant1	MS3-2	Tolerant1	206-2	22-1	20	5	2019	225	Primary	53	33
1613	53-4-4	F1	53-4-4	MS3-2 x Tolerant1	MS3-2	Tolerant1	206-2	22-1	20	5	2019	228	Primary	53	34
1614	53-4-5	F1	53-4-5	MS3-2 x Tolerant1	MS3-2	Tolerant1	206-2	22-1	20	5	2019	225	Primary	53	35
1615	53-4-6	F1	53-4-6	MS3-2 x Tolerant1	MS3-2	Tolerant1	206-2	22-1	5	5	2019	228	Primary	53	36
1616	53-4-7	F1	53-4-7	MS3-2 x Tolerant1	MS3-2	Tolerant1	206-2	22-1	20	5	2019	230	Primary	53	37
1617	53-4-8	F1	53-4-8	MS3-2 x Tolerant1	MS3-2	Tolerant1	206-2	22-1	17	5	2019	235	Primary	53	38
1618	53-4-9	F1	53-4-9	MS3-2 x Tolerant1	MS3-2	Tolerant1	206-2	22-1	2	5	2019	NA	Primary	53	39
1619	53-4-10	F1	53-4-10	MS3-2 x Tolerant1	MS3-2	Tolerant1	206-2	22-1	0	5	2019	NA	Primary	53	40
1620	54-1-1	F1	54-1-1	MS3-2 x Tolerant1	MS3-2	Tolerant1	206-2	22-1	0	5	2019	NA	Primary	54	1
1621	54-1-3	F1	54-1-3	MS3-2 x Tolerant1	MS3-2	Tolerant1	206-2	22-1	5	5	2019	236	Primary	54	3
1622	54-1-4	F1	54-1-4	MS3-2 x Tolerant1	MS3-2	Tolerant1	206-2	22-1	0	0.5	2019	NA	Primary	54	4
1623	54-1-5	F1	54-1-5	MS3-2 x Tolerant1	MS3-2	Tolerant1	206-2	22-1	2	5	2019	246	Primary	54	5
1624	54-1-6	F1	54-1-6	MS3-2 x Tolerant1	MS3-2	Tolerant1	206-2	22-1	0	0.5	2019	NA	Primary	54	6
1625	54-1-7	F1	54-1-7	MS3-2 x Tolerant1	MS3-2	Tolerant1	206-2	22-1	0	0.5	2019	NA	Primary	54	7
1626	54-1-8	F1	54-1-8	MS3-2 x Tolerant1	MS3-2	Tolerant1	206-2	22-1	0	5	2019	NA	Primary	54	8
1627	54-1-9	F1	54-1-9	MS3-2 x Tolerant1	MS3-2	Tolerant1	206-2	22-1	0	3.5	2019	NA	Primary	54	9
1628	54-1-10	F1	54-1-10	MS3-2 x Tolerant1	MS3-2	Tolerant1	206-2	22-1	16	5	2019	245	Primary	54	10
1629	54-2-1	F1	54-2-1	MS3-2 x Tolerant1	MS3-2	Tolerant1	206-2	22-1	0	5	2019	NA	Primary	54	11
1630	54-2-2	F1	54-2-2	MS3-2 x Tolerant1	MS3-2	Tolerant1	206-2	22-1	20	5	2019	230	Primary	54	12
1631	54-2-3	F1	54-2-3	MS3-2 x Tolerant1	MS3-2	Tolerant1	206-2	22-1	20	5	2019	228	Primary	54	13
1632	54-2-4	F1	54-2-4	MS3-2 x Tolerant1	MS3-2	Tolerant1	206-2	22-1	20	5	2019	229	Primary	54	14
1633	54-2-5	F1	54-2-5	MS3-2 x Tolerant1	MS3-2	Tolerant1	206-2	22-1	20	5	2019	228	Primary	54	15
1634	54-2-6	F1	54-2-6	MS3-2 x Tolerant1	MS3-2	Tolerant1	206-2	22-1	20	5	2019	225	Primary	54	16
1635	54-2-7	F1	54-2-7	MS3-2 x Tolerant1	MS3-2	Tolerant1	206-2	22-1	20	5	2019	226	Primary	54	17
1636	54-2-8	F1	54-2-8	MS3-2 x Tolerant1	MS3-2	Tolerant1	206-2	22-1	20	5	2019	227	Primary	54	18
1637	54-2-9	F1	54-2-9	MS3-2 x Tolerant1	MS3-2	Tolerant1	206-2	22-1	0	0.5	2019	NA	Primary	54	19
1638	54-2-10	F1	54-2-10	MS3-2 x Tolerant1	MS3-2	Tolerant1	206-2	22-1	20	5	2019	223	Primary	54	20
1639	54-3-1	F1	54-3-1	MS3-2 x Tolerant1	MS3-2	Tolerant1	206-2	22-1	20	5	2019	227	Primary	54	21
1640	54-3-2	F1	54-3-2	MS3-2 x Tolerant1	MS3-2	Tolerant1	206-2	22-1	0	5	2019	NA	Primary	54	22
1641	54-3-3	F1	54-3-3	MS3-2 x Tolerant1	MS3-2	Tolerant1	206-2	22-1	20	5	2019	227	Primary	54	23
1642	54-3-4	F1	54-3-4	MS3-2 x Tolerant1	MS3-2	Tolerant1	206-2	22-1	14	5	2019	227	Primary	54	24
1643	54-3-5	F1	54-3-5	MS3-2 x Tolerant1	MS3-2	Tolerant1	206-2	22-1	2	5	2019	236	Primary	54	25
1644	54-3-6	F1	54-3-6	MS3-2 x Tolerant1	MS3-2	Tolerant1	206-2	22-1	18	5	2019	225	Primary	54	26
1645	54-3-7	F1	54-3-7	MS3-2 x Tolerant1	MS3-2	Tolerant1	206-2	22-1	7	5	2019	225	Primary	54	27
1646	54-3-8	F1	54-3-8	MS3-2 x Tolerant1	MS3-2	Tolerant1	206-2	22-1	20	5	2019	225	Primary	54	28
1647	54-3-9	F1	54-3-9	MS3-2 x Tolerant1	MS3-2	Tolerant1	206-2	22-1	17	5	2019	212	Primary	54	29
1648	54-4-1	F1	54-4-1	MS3-2 x Tolerant1	MS3-2	Tolerant1	206-2	22-1	18	5	2019	231	Primary	54	31
1649	54-4-2	F1	54-4-2	MS3-2 x Tolerant1	MS3-2	Tolerant1	206-2	22-1	20	5	2019	227	Primary	54	32
1650	54-4-3	F1	54-4-3	MS3-2 x Tolerant1	MS3-2	Tolerant1	206-2	22-1	12	5	2019	229	Primary	54	33
1651	54-4-4	F1	54-4-4	MS3-2 x Tolerant1	MS3-2	Tolerant1	206-2	22-1	6	5	2019	247	Primary	54	34
1652	54-4-5	F1	54-4-5	MS3-2 x Tolerant1	MS3-2	Tolerant1	206-2	22-1	14	5	2019	229	Primary	54	35
1653	54-4-6	F1	54-4-6	MS3-2 x Tolerant1	MS3-2	Tolerant1	206-2	22-1	19	5	2019	234	Primary	54	36
1654	54-4-7	F1	54-4-7	MS3-2 x Tolerant1	MS3-2	Tolerant1	206-2	22-1	20	5	2019	228	Primary	54	37
1655	54-4-8	F1	54-4-8	MS3-2 x Tolerant1	MS3-2	Tolerant1	206-2	22-1	10	5	2019	236	Primary	54	38
1656	54-4-9	F1	54-4-9	MS3-2 x Tolerant1	MS3-2	Tolerant1	206-2	22-1	19	5	2019	226	Primary	54	39
1657	54-4-10	F1	54-4-10	MS3-2 x Tolerant1	MS3-2	Tolerant1	206-2	22-1	18	5	2019	226	Primary	54	40
1658	55-1-1	F1	55-1-1	MS3-2 x Tolerant1	MS3-2	Tolerant1	206-2	22-1	3	3.5	2019	240	Primary	55	1
1659	55-1-2	F1	55-1-2	MS3-2 x Tolerant1	MS3-2	Tolerant1	206-2	22-1	0	5	2019	NA	Primary	55	2
1660	55-1-3	F1	55-1-3	MS3-2 x Tolerant1	MS3-2	Tolerant1	206-2	22-1	20	5	2019	224	Primary	55	3
1661	55-1-4	F1	55-1-4	MS3-2 x Tolerant1	MS3-2	Tolerant1	206-2	22-1	0	2.5	2019	NA	Primary	55	4
1662	55-1-5	F1	55-1-5	MS3-2 x Tolerant1	MS3-2	Tolerant1	206-2	22-1	0	1.5	2019	NA	Primary	55	5
1663	55-1-6	F1	55-1-6	MS3-2 x Tolerant1	MS3-2	Tolerant1	206-2	22-1	0	5	2019	NA	Primary	55	6
1664	55-1-7	F1	55-1-7	MS3-2 x Tolerant1	MS3-2	Tolerant1	206-2	22-1	0	5	2019	NA	Primary	55	7
1665	55-1-8	F1	55-1-8	MS3-2 x Tolerant1	MS3-2	Tolerant1	206-2	22-1	0	5	2019	NA	Primary	55	8
1666	55-1-9	F1	55-1-9	MS3-2 x Tolerant1	MS3-2	Tolerant1	206-2	22-1	2	5	2019	239	Primary	55	9
1667	55-2-1	F1	55-2-1	MS3-2 x Tolerant1	MS3-2	Tolerant1	206-2	22-1	0	0.5	2019	NA	Primary	55	11
1668	55-2-2	F1	55-2-2	MS3-2 x Tolerant1	MS3-2	Tolerant1	206-2	22-1	0	4.5	2019	NA	Primary	55	12
1669	55-2-3	F1	55-2-3	MS3-2 x Tolerant1	MS3-2	Tolerant1	206-2	22-1	2	5	2019	247	Primary	55	13
1670	55-2-4	F1	55-2-4	MS3-2 x Tolerant1	MS3-2	Tolerant1	206-2	22-1	0	1.5	2019	NA	Primary	55	14
1671	55-2-5	F1	55-2-5	MS3-2 x Tolerant1	MS3-2	Tolerant1	206-2	22-1	0	4.5	2019	NA	Primary	55	15
1672	55-2-6	F1	55-2-6	MS3-2 x Tolerant1	MS3-2	Tolerant1	206-2	22-1	0	1.5	2019	NA	Primary	55	16
1673	55-2-7	F1	55-2-7	MS3-2 x Tolerant1	MS3-2	Tolerant1	206-2	22-1	12	5	2019	239	Primary	55	17
1674	55-2-8	F1	55-2-8	MS3-2 x Tolerant1	MS3-2	Tolerant1	206-2	22-1	20	5	2019	225	Primary	55	18
1675	55-2-9	F1	55-2-9	MS3-2 x Tolerant1	MS3-2	Tolerant1	206-2	22-1	6	5	2019	235	Primary	55	19
1676	55-2-10	F1	55-2-10	MS3-2 x Tolerant1	MS3-2	Tolerant1	206-2	22-1	20	5	2019	228	Primary	55	20
1677	55-3-1	F1	55-3-1	MS3-2 x Tolerant1	MS3-2	Tolerant1	206-2	22-1	4	1.5	2019	236	Primary	55	21
1678	55-3-2	F1	55-3-2	MS3-2 x Tolerant1	MS3-2	Tolerant1	206-2	22-1	3	5	2019	NA	Primary	55	22
1679	55-3-3	F1	55-3-3	MS3-2 x Tolerant1	MS3-2	Tolerant1	206-2	22-1	0	1.5	2019	NA	Primary	55	23
1680	55-3-4	F1	55-3-4	MS3-2 x Tolerant1	MS3-2	Tolerant1	206-2	22-1	20	5	2019	226	Primary	55	24
1681	55-3-5	F1	55-3-5	MS3-2 x Tolerant1	MS3-2	Tolerant1	206-2	22-1	2	0.5	2019	NA	Primary	55	25
1682	55-4-1	F1	55-4-1	MS3-2 x Tolerant1	Tolerant1	MS3-2	22-1	206-2	18	5	2019	230	Primary	55	31
1683	55-4-2	F1	55-4-2	MS3-2 x Tolerant1	Tolerant1	MS3-2	22-1	206-2	1	5	2019	242	Primary	55	32
1684	55-4-3	F1	55-4-3	MS3-2 x Tolerant1	Tolerant1	MS3-2	22-1	206-2	1	5	2019	252	Primary	55	33
1685	55-4-4	F1	55-4-4	MS3-2 x Tolerant1	Tolerant1	MS3-2	22-1	206-2	17	5	2019	225	Primary	55	34
1686	55-4-5	F1	55-4-5	MS3-2 x Tolerant1	Tolerant1	MS3-2	22-1	206-2	3	5	2019	236	Primary	55	35
1687	55-4-6	F1	55-4-6	MS3-2 x Tolerant1	Tolerant1	MS3-2	22-1	206-2	16	5	2019	242	Primary	55	36
1688	55-4-7	F1	55-4-7	MS3-2 x Tolerant1	Tolerant1	MS3-2	22-1	206-2	16	5	2019	227	Primary	55	37
1689	55-4-8	F1	55-4-8	MS3-2 x Tolerant1	Tolerant1	MS3-2	22-1	206-2	0	5	2019	NA	Primary	55	38
1690	55-4-9	F1	55-4-9	MS3-2 x Tolerant1	Tolerant1	MS3-2	22-1	206-2	0	5	2019	NA	Primary	55	39
1691	55-4-10	F1	55-4-10	MS3-2 x Tolerant1	Tolerant1	MS3-2	22-1	206-2	4	5	2019	239	Primary	55	40
1692	56-1-1	F1	56-1-1	MS3-2 x Tolerant1	Tolerant1	MS3-2	22-1	206-2	0	0.5	2019	NA	Primary	56	1
1693	56-1-2	F1	56-1-2	MS3-2 x Tolerant1	Tolerant1	MS3-2	22-1	206-2	0	2.5	2019	NA	Primary	56	2
1694	56-1-3	F1	56-1-3	MS3-2 x Tolerant1	Tolerant1	MS3-2	22-1	206-2	20	5	2019	239	Primary	56	3
1695	56-1-4	F1	56-1-4	MS3-2 x Tolerant1	Tolerant1	MS3-2	22-1	206-2	0	0.5	2019	NA	Primary	56	4
1696	56-1-5	F1	56-1-5	MS3-2 x Tolerant1	Tolerant1	MS3-2	22-1	206-2	0	0.5	2019	NA	Primary	56	5
1697	56-1-6	F1	56-1-6	MS3-2 x Tolerant1	Tolerant1	MS3-2	22-1	206-2	0	0.5	2019	NA	Primary	56	6
1698	56-1-7	F1	56-1-7	MS3-2 x Tolerant1	Tolerant1	MS3-2	22-1	206-2	0	5	2019	NA	Primary	56	7
1699	56-1-8	F1	56-1-8	MS3-2 x Tolerant1	Tolerant1	MS3-2	22-1	206-2	0	0.5	2019	NA	Primary	56	8
1700	56-1-9	F1	56-1-9	MS3-2 x Tolerant1	Tolerant1	MS3-2	22-1	206-2	0	5	2019	NA	Primary	56	9
1701	56-1-10	F1	56-1-10	MS3-2 x Tolerant1	Tolerant1	MS3-2	22-1	206-2	0	3.5	2019	NA	Primary	56	10
1702	56-2-1	F1	56-2-1	MS3-2 x Tolerant1	Tolerant1	MS3-2	22-1	206-2	0	5	2019	NA	Primary	56	11
1703	56-2-2	F1	56-2-2	MS3-2 x Tolerant1	Tolerant1	MS3-2	22-1	206-2	0	1.5	2019	NA	Primary	56	12
1704	56-2-3	F1	56-2-3	MS3-2 x Tolerant1	Tolerant1	MS3-2	22-1	206-2	0	5	2019	NA	Primary	56	13
1705	56-2-4	F1	56-2-4	MS3-2 x Tolerant1	Tolerant1	MS3-2	22-1	206-2	16	5	2019	228	Primary	56	14
1706	56-2-5	F1	56-2-5	MS3-2 x Tolerant1	Tolerant1	MS3-2	22-1	206-2	20	5	2019	236	Primary	56	15
1707	56-2-7	F1	56-2-7	MS3-2 x Tolerant1	Tolerant1	MS3-2	22-1	206-2	0	5	2019	NA	Primary	56	17
1708	56-2-8	F1	56-2-8	MS3-2 x Tolerant1	Tolerant1	MS3-2	22-1	206-2	0	1.5	2019	NA	Primary	56	18
1709	56-2-9	F1	56-2-9	MS3-2 x Tolerant1	Tolerant1	MS3-2	22-1	206-2	7	5	2019	241	Primary	56	19
1710	56-2-10	F1	56-2-10	MS3-2 x Tolerant1	Tolerant1	MS3-2	22-1	206-2	0	5	2019	NA	Primary	56	20
1711	56-3-1	F1	56-3-1	MS3-2 x Tolerant1	Tolerant1	MS3-2	22-1	206-2	0	0.5	2019	NA	Primary	56	21
1712	56-3-2	F1	56-3-2	MS3-2 x Tolerant1	Tolerant1	MS3-2	22-1	206-2	16	5	2019	234	Primary	56	22
1713	56-3-3	F1	56-3-3	MS3-2 x Tolerant1	Tolerant1	MS3-2	22-1	206-2	2	5	2019	242	Primary	56	23
1714	56-3-4	F1	56-3-4	MS3-2 x Tolerant1	Tolerant1	MS3-2	22-1	206-2	18	5	2019	226	Primary	56	24
1715	56-3-5	F1	56-3-5	MS3-2 x Tolerant1	Tolerant1	MS3-2	22-1	206-2	3	5	2019	236	Primary	56	25
1716	56-3-6	F1	56-3-6	MS3-2 x Tolerant1	Tolerant1	MS3-2	22-1	206-2	0	5	2019	NA	Primary	56	26
1717	56-3-7	F1	56-3-7	MS3-2 x Tolerant1	Tolerant1	MS3-2	22-1	206-2	0	5	2019	NA	Primary	56	27
1718	56-3-8	F1	56-3-8	MS3-2 x Tolerant1	Tolerant1	MS3-2	22-1	206-2	10	5	2019	230	Primary	56	28
1719	56-3-9	F1	56-3-9	MS3-2 x Tolerant1	Tolerant1	MS3-2	22-1	206-2	18	5	2019	229	Primary	56	29
1720	56-3-10	F1	56-3-10	MS3-2 x Tolerant1	Tolerant1	MS3-2	22-1	206-2	16	5	2019	228	Primary	56	30
1721	56-4-1	F1	56-4-1	MS3-2 x Tolerant1	Tolerant1	MS3-2	22-1	206-2	0	5	2019	NA	Primary	56	31
1722	56-4-2	F1	56-4-2	MS3-2 x Tolerant1	Tolerant1	MS3-2	22-1	206-2	18	5	2019	229	Primary	56	32
1723	56-4-3	F1	56-4-3	MS3-2 x Tolerant1	Tolerant1	MS3-2	22-1	206-2	12	5	2019	229	Primary	56	33
1724	56-4-4	F1	56-4-4	MS3-2 x Tolerant1	Tolerant1	MS3-2	22-1	206-2	12	5	2019	229	Primary	56	34
1725	56-4-5	F1	56-4-5	MS3-2 x Tolerant1	Tolerant1	MS3-2	22-1	206-2	15	5	2019	239	Primary	56	35
1726	56-4-6	F1	56-4-6	MS3-2 x Tolerant1	Tolerant1	MS3-2	22-1	206-2	0	2.5	2019	NA	Primary	56	36
1727	56-4-7	F1	56-4-7	MS3-2 x Tolerant1	Tolerant1	MS3-2	22-1	206-2	0	5	2019	NA	Primary	56	37
1728	56-4-8	F1	56-4-8	MS3-2 x Tolerant1	Tolerant1	MS3-2	22-1	206-2	3	5	2019	230	Primary	56	38
1729	56-4-9	F1	56-4-9	MS3-2 x Tolerant1	Tolerant1	MS3-2	22-1	206-2	0	5	2019	NA	Primary	56	39
1730	56-4-10	F1	56-4-10	MS3-2 x Tolerant1	Tolerant1	MS3-2	22-1	206-2	0	3.5	2019	NA	Primary	56	40
1731	57-1-1	F1	57-1-1	MS3-2 x Tolerant1	Tolerant1	MS3-2	22-1	206-2	20	4.5	2019	236	Primary	57	1
1732	57-1-2	F1	57-1-2	MS3-2 x Tolerant1	Tolerant1	MS3-2	22-1	206-2	0	0.5	2019	NA	Primary	57	2
1733	57-1-3	F1	57-1-3	MS3-2 x Tolerant1	Tolerant1	MS3-2	22-1	206-2	1	4.5	2019	NA	Primary	57	3
1734	57-1-4	F1	57-1-4	MS3-2 x Tolerant1	Tolerant1	MS3-2	22-1	206-2	0	5	2019	NA	Primary	57	4
1735	57-1-5	F1	57-1-5	MS3-2 x Tolerant1	Tolerant1	MS3-2	22-1	206-2	14	5	2019	228	Primary	57	5
1736	57-1-7	F1	57-1-7	MS3-2 x Tolerant1	Tolerant1	MS3-2	22-1	206-2	15	1.5	2019	239	Primary	57	7
1737	57-1-8	F1	57-1-8	MS3-2 x Tolerant1	Tolerant1	MS3-2	22-1	206-2	6	5	2019	228	Primary	57	8
1738	57-1-9	F1	57-1-9	MS3-2 x Tolerant1	Tolerant1	MS3-2	22-1	206-2	0	2.5	2019	NA	Primary	57	9
1739	57-1-10	F1	57-1-10	MS3-2 x Tolerant1	Tolerant1	MS3-2	22-1	206-2	6	5	2019	NA	Primary	57	10
1740	57-2-1	F1	57-2-1	MS3-2 x Tolerant1	Tolerant1	MS3-2	22-1	206-2	1	5	2019	NA	Primary	57	11
1741	57-2-2	F1	57-2-2	MS3-2 x Tolerant1	Tolerant1	MS3-2	22-1	206-2	0	0.5	2019	NA	Primary	57	12
1742	57-2-3	F1	57-2-3	MS3-2 x Tolerant1	Tolerant1	MS3-2	22-1	206-2	9	5	2019	236	Primary	57	13
1743	57-2-4	F1	57-2-4	MS3-2 x Tolerant1	Tolerant1	MS3-2	22-1	206-2	0	1.5	2019	NA	Primary	57	14
1744	57-2-5	F1	57-2-5	MS3-2 x Tolerant1	Tolerant1	MS3-2	22-1	206-2	0	5	2019	NA	Primary	57	15
1745	57-2-6	F1	57-2-6	MS3-2 x Tolerant1	Tolerant1	MS3-2	22-1	206-2	0	1.5	2019	NA	Primary	57	16
1746	57-2-7	F1	57-2-7	MS3-2 x Tolerant1	Tolerant1	MS3-2	22-1	206-2	0	5	2019	NA	Primary	57	17
1747	57-2-9	F1	57-2-9	MS3-2 x Tolerant1	Tolerant1	MS3-2	22-1	206-2	1	5	2019	241	Primary	57	19
1748	57-2-10	F1	57-2-10	MS3-2 x Tolerant1	Tolerant1	MS3-2	22-1	206-2	1	4.5	2019	243	Primary	57	20
1749	57-3-1	F1	57-3-1	MS3-2 x Tolerant1	Tolerant1	MS3-2	22-1	206-2	1	5	2019	NA	Primary	57	21
1750	57-3-2	F1	57-3-2	MS3-2 x Tolerant1	Tolerant1	MS3-2	22-1	206-2	0	5	2019	NA	Primary	57	22
1751	57-3-3	F1	57-3-3	MS3-2 x Tolerant1	Tolerant1	MS3-2	22-1	206-2	19	5	2019	225	Primary	57	23
1752	57-3-4	F1	57-3-4	MS3-2 x Tolerant1	Tolerant1	MS3-2	22-1	206-2	0	1.5	2019	NA	Primary	57	24
1753	57-3-5	F1	57-3-5	MS3-2 x Tolerant1	Tolerant1	MS3-2	22-1	206-2	1	5	2019	238	Primary	57	25
1754	57-3-6	F1	57-3-6	MS3-2 x Tolerant1	Tolerant1	MS3-2	22-1	206-2	0	2.5	2019	NA	Primary	57	26
1755	57-3-8	F1	57-3-8	MS3-2 x Tolerant1	Tolerant1	MS3-2	22-1	206-2	0	1.5	2019	NA	Primary	57	28
1756	57-3-9	F1	57-3-9	MS3-2 x Tolerant1	Tolerant1	MS3-2	22-1	206-2	0	5	2019	NA	Primary	57	29
1757	57-3-10	F1	57-3-10	MS3-2 x Tolerant1	Tolerant1	MS3-2	22-1	206-2	0	5	2019	NA	Primary	57	30
1758	57-4-1	F1	57-4-1	MS3-2 x Tolerant1	Tolerant1	MS3-2	22-1	206-2	0	0.5	2019	NA	Primary	57	31
1759	57-4-2	F1	57-4-2	MS3-2 x Tolerant1	Tolerant1	MS3-2	22-1	206-2	0	5	2019	NA	Primary	57	32
1760	57-4-3	F1	57-4-3	MS3-2 x Tolerant1	Tolerant1	MS3-2	22-1	206-2	0	0.5	2019	NA	Primary	57	33
1761	57-4-4	F1	57-4-4	MS3-2 x Tolerant1	Tolerant1	MS3-2	22-1	206-2	8	5	2019	231	Primary	57	34
1762	57-4-5	F1	57-4-5	MS3-2 x Tolerant1	Tolerant1	MS3-2	22-1	206-2	16	5	2019	237	Primary	57	35
1763	57-4-6	F1	57-4-6	MS3-2 x Tolerant1	Tolerant1	MS3-2	22-1	206-2	4	5	2019	227	Primary	57	36
1764	57-4-7	F1	57-4-7	MS3-2 x Tolerant1	Tolerant1	MS3-2	22-1	206-2	0	5	2019	NA	Primary	57	37
1765	57-4-8	F1	57-4-8	MS3-2 x Tolerant1	Tolerant1	MS3-2	22-1	206-2	0	5	2019	NA	Primary	57	38
1766	57-4-9	F1	57-4-9	MS3-2 x Tolerant1	Tolerant1	MS3-2	22-1	206-2	0	5	2019	NA	Primary	57	39
1767	57-4-10	F1	57-4-10	MS3-2 x Tolerant1	Tolerant1	MS3-2	22-1	206-2	0	5	2019	NA	Primary	57	40
1768	58-1-1	F1	58-1-1	MS3-2 x Tolerant1	Tolerant1	MS3-2	22-1	206-2	0	0.5	2019	NA	Primary	58	1
1769	58-1-2	F1	58-1-2	MS3-2 x Tolerant1	Tolerant1	MS3-2	22-1	206-2	0	0.5	2019	NA	Primary	58	2
1770	58-1-3	F1	58-1-3	MS3-2 x Tolerant1	Tolerant1	MS3-2	22-1	206-2	0	1.5	2019	NA	Primary	58	3
1771	58-1-4	F1	58-1-4	MS3-2 x Tolerant1	Tolerant1	MS3-2	22-1	206-2	10	5	2019	230	Primary	58	4
1772	58-1-5	F1	58-1-5	MS3-2 x Tolerant1	Tolerant1	MS3-2	22-1	206-2	3	2.5	2019	230	Primary	58	5
1773	58-1-6	F1	58-1-6	MS3-2 x Tolerant1	Tolerant1	MS3-2	22-1	206-2	0	0.5	2019	NA	Primary	58	6
1774	58-1-7	F1	58-1-7	MS3-2 x Tolerant1	Tolerant1	MS3-2	22-1	206-2	0	0.5	2019	NA	Primary	58	7
1775	58-1-8	F1	58-1-8	MS3-2 x Tolerant1	Tolerant1	MS3-2	22-1	206-2	0	0.5	2019	NA	Primary	58	8
1776	58-1-9	F1	58-1-9	MS3-2 x Tolerant1	Tolerant1	MS3-2	22-1	206-2	0	4.5	2019	NA	Primary	58	9
1777	58-1-10	F1	58-1-10	MS3-2 x Tolerant1	Tolerant1	MS3-2	22-1	206-2	0	5	2019	NA	Primary	58	10
1778	58-2-1	F1	58-2-1	MS3-2 x Tolerant1	Tolerant1	MS3-2	22-1	206-2	2	5	2019	NA	Primary	58	11
1779	58-2-2	F1	58-2-2	MS3-2 x Tolerant1	Tolerant1	MS3-2	22-1	206-2	0	0.5	2019	NA	Primary	58	12
1780	58-2-3	F1	58-2-3	MS3-2 x Tolerant1	Tolerant1	MS3-2	22-1	206-2	0	3.5	2019	NA	Primary	58	13
1781	58-2-4	F1	58-2-4	MS3-2 x Tolerant1	Tolerant1	MS3-2	22-1	206-2	0	3.5	2019	NA	Primary	58	14
1782	58-2-5	F1	58-2-5	MS3-2 x Tolerant1	Tolerant1	MS3-2	22-1	206-2	0	5	2019	NA	Primary	58	15
1783	58-2-6	F1	58-2-6	MS3-2 x Tolerant1	Tolerant1	MS3-2	22-1	206-2	0	1.5	2019	NA	Primary	58	16
1784	58-2-7	F1	58-2-7	MS3-2 x Tolerant1	Tolerant1	MS3-2	22-1	206-2	5	5	2019	240	Primary	58	17
1785	58-2-8	F1	58-2-8	MS3-2 x Tolerant1	Tolerant1	MS3-2	22-1	206-2	0	5	2019	NA	Primary	58	18
1786	58-2-9	F1	58-2-9	MS3-2 x Tolerant1	Tolerant1	MS3-2	22-1	206-2	0	4.5	2019	NA	Primary	58	19
1787	58-2-10	F1	58-2-10	MS3-2 x Tolerant1	Tolerant1	MS3-2	22-1	206-2	0	5	2019	NA	Primary	58	20
1788	58-3-2	F1	58-3-2	MS3-2 x Tolerant1	Tolerant1	MS3-2	22-1	206-2	0	0.5	2019	NA	Primary	58	22
1789	58-3-3	F1	58-3-3	MS3-2 x Tolerant1	Tolerant1	MS3-2	22-1	206-2	18	5	2019	236	Primary	58	23
1790	58-3-4	F1	58-3-4	MS3-2 x Tolerant1	Tolerant1	MS3-2	22-1	206-2	0	4.5	2019	NA	Primary	58	24
1791	58-3-5	F1	58-3-5	MS3-2 x Tolerant1	Tolerant1	MS3-2	22-1	206-2	1	3.5	2019	NA	Primary	58	25
1792	58-3-6	F1	58-3-6	MS3-2 x Tolerant1	Tolerant1	MS3-2	22-1	206-2	20	5	2019	230	Primary	58	26
1793	58-3-7	F1	58-3-7	MS3-2 x Tolerant1	Tolerant1	MS3-2	22-1	206-2	0	5	2019	NA	Primary	58	27
1794	58-3-8	F1	58-3-8	MS3-2 x Tolerant1	Tolerant1	MS3-2	22-1	206-2	20	5	2019	225	Primary	58	28
1795	58-3-9	F1	58-3-9	MS3-2 x Tolerant1	Tolerant1	MS3-2	22-1	206-2	0	5	2019	NA	Primary	58	29
1796	58-3-10	F1	58-3-10	MS3-2 x Tolerant1	Tolerant1	MS3-2	22-1	206-2	3	5	2019	236	Primary	58	30
1797	58-4-1	F1	58-4-1	MS3-2 x Tolerant1	Tolerant1	MS3-2	22-1	206-2	15	5	2019	225	Primary	58	31
1798	58-4-2	F1	58-4-2	MS3-2 x Tolerant1	Tolerant1	MS3-2	22-1	206-2	4	5	2019	239	Primary	58	32
1799	58-4-3	F1	58-4-3	MS3-2 x Tolerant1	Tolerant1	MS3-2	22-1	206-2	15	5	2019	225	Primary	58	33
1800	58-4-4	F1	58-4-4	MS3-2 x Tolerant1	Tolerant1	MS3-2	22-1	206-2	13	5	2019	230	Primary	58	34
1801	58-4-5	F1	58-4-5	MS3-2 x Tolerant1	Tolerant1	MS3-2	22-1	206-2	1	5	2019	NA	Primary	58	35
1802	58-4-6	F1	58-4-6	MS3-2 x Tolerant1	Tolerant1	MS3-2	22-1	206-2	1	5	2019	NA	Primary	58	36
1803	58-4-7	F1	58-4-7	MS3-2 x Tolerant1	Tolerant1	MS3-2	22-1	206-2	18	5	2019	235	Primary	58	37
1804	58-4-8	F1	58-4-8	MS3-2 x Tolerant1	Tolerant1	MS3-2	22-1	206-2	13	5	2019	231	Primary	58	38
1805	58-4-9	F1	58-4-9	MS3-2 x Tolerant1	Tolerant1	MS3-2	22-1	206-2	15	5	2019	236	Primary	58	39
1806	58-4-10	F1	58-4-10	MS3-2 x Tolerant1	Tolerant1	MS3-2	22-1	206-2	0	2.5	2019	NA	Primary	58	40
1807	59-1-5	F1	59-1-5	MS3-2 x Tolerant1	Tolerant1	MS3-2	22-1	206-2	0	0.5	2019	NA	Primary	59	5
1808	59-1-6	F1	59-1-6	MS3-2 x Tolerant1	Tolerant1	MS3-2	22-1	206-2	0	4.5	2019	NA	Primary	59	6
1809	59-1-7	F1	59-1-7	MS3-2 x Tolerant1	Tolerant1	MS3-2	22-1	206-2	0	0.5	2019	NA	Primary	59	7
1810	59-1-8	F1	59-1-8	MS3-2 x Tolerant1	Tolerant1	MS3-2	22-1	206-2	0	0.5	2019	NA	Primary	59	8
1811	59-1-9	F1	59-1-9	MS3-2 x Tolerant1	Tolerant1	MS3-2	22-1	206-2	0	5	2019	NA	Primary	59	9
1812	59-1-10	F1	59-1-10	MS3-2 x Tolerant1	Tolerant1	MS3-2	22-1	206-2	0	4.5	2019	NA	Primary	59	10
1813	59-2-1	F1	59-2-1	MS3-2 x Tolerant1	Tolerant1	MS3-2	22-1	206-2	3	5	2019	236	Primary	59	11
1814	59-2-2	F1	59-2-2	MS3-2 x Tolerant1	Tolerant1	MS3-2	22-1	206-2	3	2.5	2019	252	Primary	59	12
1815	59-2-3	F1	59-2-3	MS3-2 x Tolerant1	Tolerant1	MS3-2	22-1	206-2	0	4.5	2019	NA	Primary	59	13
1816	59-2-4	F1	59-2-4	MS3-2 x Tolerant1	Tolerant1	MS3-2	22-1	206-2	20	5	2019	229	Primary	59	14
1817	59-2-5	F1	59-2-5	MS3-2 x Tolerant1	Tolerant1	MS3-2	22-1	206-2	10	2.5	2019	218	Primary	59	15
1818	59-2-6	F1	59-2-6	MS3-2 x Tolerant1	Tolerant1	MS3-2	22-1	206-2	0	4.5	2019	NA	Primary	59	16
1819	59-2-7	F1	59-2-7	MS3-2 x Tolerant1	Tolerant1	MS3-2	22-1	206-2	0	0.5	2019	NA	Primary	59	17
1820	59-2-8	F1	59-2-8	MS3-2 x Tolerant1	Tolerant1	MS3-2	22-1	206-2	0	4.5	2019	NA	Primary	59	18
1821	59-2-9	F1	59-2-9	MS3-2 x Tolerant1	Tolerant1	MS3-2	22-1	206-2	0	4.5	2019	NA	Primary	59	19
1822	59-2-10	F1	59-2-10	MS3-2 x Tolerant1	Tolerant1	MS3-2	22-1	206-2	5	5	2019	228	Primary	59	20
1823	59-3-1	F1	59-3-1	MS3-2 x Tolerant1	Tolerant1	MS3-2	22-1	206-2	20	5	2019	226	Primary	59	21
1824	59-3-2	F1	59-3-2	MS3-2 x Tolerant1	Tolerant1	MS3-2	22-1	206-2	0	2.5	2019	NA	Primary	59	22
1825	59-3-3	F1	59-3-3	MS3-2 x Tolerant1	Tolerant1	MS3-2	22-1	206-2	5	4.5	2019	228	Primary	59	23
1826	59-3-4	F1	59-3-4	MS3-2 x Tolerant1	Tolerant1	MS3-2	22-1	206-2	3	5	2019	229	Primary	59	24
1827	59-3-5	F1	59-3-5	MS3-2 x Tolerant1	Tolerant1	MS3-2	22-1	206-2	7	5	2019	229	Primary	59	25
1828	59-3-6	F1	59-3-6	MS3-2 x Tolerant1	Tolerant1	MS3-2	22-1	206-2	16	5	2019	227	Primary	59	26
1829	59-3-7	F1	59-3-7	MS3-2 x Tolerant1	Tolerant1	MS3-2	22-1	206-2	8	5	2019	229	Primary	59	27
1830	59-3-8	F1	59-3-8	MS3-2 x Tolerant1	Tolerant1	MS3-2	22-1	206-2	0	5	2019	NA	Primary	59	28
1831	59-3-9	F1	59-3-9	MS3-2 x Tolerant1	Tolerant1	MS3-2	22-1	206-2	0	5	2019	NA	Primary	59	29
1832	59-4-1	F1	59-4-1	Tolerant1 x TX1-2	TX1-2	Tolerant1	401-2	22-1	20	5	2019	223	Primary	59	31
1833	59-4-2	F1	59-4-2	Tolerant1 x TX1-2	TX1-2	Tolerant1	401-2	22-1	20	5	2019	212	Primary	59	32
1834	59-4-3	F1	59-4-3	Tolerant1 x TX1-2	TX1-2	Tolerant1	401-2	22-1	3	2.5	2019	238	Primary	59	33
1835	59-4-4	F1	59-4-4	Tolerant1 x TX1-2	TX1-2	Tolerant1	401-2	22-1	20	5	2019	212	Primary	59	34
1836	59-4-5	F1	59-4-5	Tolerant1 x TX1-2	TX1-2	Tolerant1	401-2	22-1	18	5	2019	236	Primary	59	35
1837	59-4-6	F1	59-4-6	Tolerant1 x TX1-2	TX1-2	Tolerant1	401-2	22-1	3	5	2019	226	Primary	59	36
1838	59-4-7	F1	59-4-7	Tolerant1 x TX1-2	TX1-2	Tolerant1	401-2	22-1	7	4.5	2019	226	Primary	59	37
1839	59-4-8	F1	59-4-8	Tolerant1 x TX1-2	TX1-2	Tolerant1	401-2	22-1	1	5	2019	242	Primary	59	38
1840	59-4-9	F1	59-4-9	Tolerant1 x TX1-2	TX1-2	Tolerant1	401-2	22-1	0	4.5	2019	NA	Primary	59	39
1841	59-4-10	F1	59-4-10	Tolerant1 x TX1-2	TX1-2	Tolerant1	401-2	22-1	0	4.5	2019	NA	Primary	59	40
1842	60-1-1	F1	60-1-1	Tolerant1 x TX1-2	TX1-2	Tolerant1	401-2	22-1	0	4.5	2019	NA	Primary	60	1
1843	60-1-2	F1	60-1-2	Tolerant1 x TX1-2	TX1-2	Tolerant1	401-2	22-1	0	2.5	2019	NA	Primary	60	2
1844	60-1-3	F1	60-1-3	Tolerant1 x TX1-2	TX1-2	Tolerant1	401-2	22-1	0	1.5	2019	NA	Primary	60	3
1845	60-1-4	F1	60-1-4	Tolerant1 x TX1-2	TX1-2	Tolerant1	401-2	22-1	0	0.5	2019	NA	Primary	60	4
1846	60-1-5	F1	60-1-5	Tolerant1 x TX1-2	TX1-2	Tolerant1	401-2	22-1	0	0.5	2019	NA	Primary	60	5
1847	60-1-6	F1	60-1-6	Tolerant1 x TX1-2	TX1-2	Tolerant1	401-2	22-1	0	5	2019	NA	Primary	60	6
1848	60-1-7	F1	60-1-7	Tolerant1 x TX1-2	TX1-2	Tolerant1	401-2	22-1	0	4.5	2019	NA	Primary	60	7
1849	60-1-8	F1	60-1-8	Tolerant1 x TX1-2	TX1-2	Tolerant1	401-2	22-1	0	1.5	2019	NA	Primary	60	8
1850	60-1-9	F1	60-1-9	Tolerant1 x TX1-2	TX1-2	Tolerant1	401-2	22-1	0	1.5	2019	NA	Primary	60	9
1851	60-1-10	F1	60-1-10	Tolerant1 x TX1-2	TX1-2	Tolerant1	401-2	22-1	0	1.5	2019	NA	Primary	60	10
1852	60-2-1	F1	60-2-1	Tolerant1 x TX1-2	TX1-2	Tolerant1	401-2	22-1	0	5	2019	NA	Primary	60	11
1853	60-2-2	F1	60-2-2	Tolerant1 x TX1-2	TX1-2	Tolerant1	401-2	22-1	2	5	2019	230	Primary	60	12
1854	60-2-4	F1	60-2-4	Tolerant1 x TX1-2	TX1-2	Tolerant1	401-2	22-1	0	5	2019	NA	Primary	60	14
1855	60-2-5	F1	60-2-5	Tolerant1 x TX1-2	TX1-2	Tolerant1	401-2	22-1	0	0.5	2019	NA	Primary	60	15
1856	60-2-6	F1	60-2-6	Tolerant1 x TX1-2	TX1-2	Tolerant1	401-2	22-1	0	5	2019	NA	Primary	60	16
1857	60-2-7	F1	60-2-7	Tolerant1 x TX1-2	TX1-2	Tolerant1	401-2	22-1	18	5	2019	218	Primary	60	17
1858	60-2-8	F1	60-2-8	Tolerant1 x TX1-2	TX1-2	Tolerant1	401-2	22-1	20	5	2019	218	Primary	60	18
1859	60-2-9	F1	60-2-9	Tolerant1 x TX1-2	TX1-2	Tolerant1	401-2	22-1	20	5	2019	224	Primary	60	19
1860	60-2-10	F1	60-2-10	Tolerant1 x TX1-2	TX1-2	Tolerant1	401-2	22-1	0	0.5	2019	NA	Primary	60	20
1861	60-3-1	F1	60-3-1	Tolerant1 x TX1-2	TX1-2	Tolerant1	401-2	22-1	2	5	2019	239	Primary	60	21
1862	60-3-2	F1	60-3-2	Tolerant1 x TX1-2	TX1-2	Tolerant1	401-2	22-1	3	5	2019	239	Primary	60	22
1863	60-3-3	F1	60-3-3	Tolerant1 x TX1-2	TX1-2	Tolerant1	401-2	22-1	1	5	2019	NA	Primary	60	23
1864	60-3-4	F1	60-3-4	Tolerant1 x TX1-2	TX1-2	Tolerant1	401-2	22-1	12	5	2019	218	Primary	60	24
1865	60-3-5	F1	60-3-5	Tolerant1 x TX1-2	TX1-2	Tolerant1	401-2	22-1	0	5	2019	NA	Primary	60	25
1866	60-3-6	F1	60-3-6	Tolerant1 x TX1-2	TX1-2	Tolerant1	401-2	22-1	0	2.5	2019	NA	Primary	60	26
1867	60-3-7	F1	60-3-7	Tolerant1 x TX1-2	TX1-2	Tolerant1	401-2	22-1	0	5	2019	NA	Primary	60	27
1868	60-3-8	F1	60-3-8	Tolerant1 x TX1-2	TX1-2	Tolerant1	401-2	22-1	11	5	2019	218	Primary	60	28
1869	60-3-9	F1	60-3-9	Tolerant1 x TX1-2	TX1-2	Tolerant1	401-2	22-1	20	5	2019	219	Primary	60	29
1870	60-3-10	F1	60-3-10	Tolerant1 x TX1-2	TX1-2	Tolerant1	401-2	22-1	20	5	2019	219	Primary	60	30
1871	60-4-1	F1	60-4-1	Tolerant1 x TX1-2	TX1-2	Tolerant1	401-2	22-1	20	5	2019	211	Primary	60	31
1872	60-4-2	F1	60-4-2	Tolerant1 x TX1-2	TX1-2	Tolerant1	401-2	22-1	20	5	2019	211	Primary	60	32
1873	60-4-3	F1	60-4-3	Tolerant1 x TX1-2	TX1-2	Tolerant1	401-2	22-1	20	5	2019	218	Primary	60	33
1874	60-4-4	F1	60-4-4	Tolerant1 x TX1-2	TX1-2	Tolerant1	401-2	22-1	20	5	2019	218	Primary	60	34
1875	60-4-6	F1	60-4-6	Tolerant1 x TX1-2	TX1-2	Tolerant1	401-2	22-1	18	5	2019	218	Primary	60	36
1876	60-4-7	F1	60-4-7	Tolerant1 x TX1-2	TX1-2	Tolerant1	401-2	22-1	15	5	2019	218	Primary	60	37
1877	60-4-8	F1	60-4-8	Tolerant1 x TX1-2	TX1-2	Tolerant1	401-2	22-1	7	5	2019	236	Primary	60	38
1878	60-4-9	F1	60-4-9	Tolerant1 x TX1-2	TX1-2	Tolerant1	401-2	22-1	3	5	2019	227	Primary	60	39
1879	60-4-10	F1	60-4-10	Tolerant1 x TX1-2	TX1-2	Tolerant1	401-2	22-1	0	5	2019	NA	Primary	60	40
1880	61-1-1	F1	61-1-1	Tolerant1 x TX1-2	TX1-2	Tolerant1	401-2	22-1	0	0.5	2019	NA	Primary	61	1
1881	61-1-4	F1	61-1-4	Tolerant1 x TX1-2	TX1-2	Tolerant1	401-2	22-1	0	0.5	2019	NA	Primary	61	4
1882	61-1-5	F1	61-1-5	Tolerant1 x TX1-2	TX1-2	Tolerant1	401-2	22-1	0	1.5	2019	NA	Primary	61	5
1883	61-1-6	F1	61-1-6	Tolerant1 x TX1-2	TX1-2	Tolerant1	401-2	22-1	0	0.5	2019	NA	Primary	61	6
1884	61-1-7	F1	61-1-7	Tolerant1 x TX1-2	TX1-2	Tolerant1	401-2	22-1	0	0.5	2019	NA	Primary	61	7
1885	61-1-8	F1	61-1-8	Tolerant1 x TX1-2	TX1-2	Tolerant1	401-2	22-1	0	5	2019	NA	Primary	61	8
1886	61-1-9	F1	61-1-9	Tolerant1 x TX1-2	TX1-2	Tolerant1	401-2	22-1	0	4.5	2019	NA	Primary	61	9
1887	61-1-10	F1	61-1-10	Tolerant1 x TX1-2	TX1-2	Tolerant1	401-2	22-1	0	5	2019	NA	Primary	61	10
1888	61-2-1	F1	61-2-1	Tolerant1 x TX1-2	TX1-2	Tolerant1	401-2	22-1	0	5	2019	NA	Primary	61	11
1889	61-2-2	F1	61-2-2	Tolerant1 x TX1-2	TX1-2	Tolerant1	401-2	22-1	4	5	2019	239	Primary	61	12
1890	61-2-3	F1	61-2-3	Tolerant1 x TX1-2	TX1-2	Tolerant1	401-2	22-1	0	5	2019	NA	Primary	61	13
1891	61-2-4	F1	61-2-4	Tolerant1 x TX1-2	TX1-2	Tolerant1	401-2	22-1	0	4.5	2019	NA	Primary	61	14
1892	61-2-5	F1	61-2-5	Tolerant1 x TX1-2	TX1-2	Tolerant1	401-2	22-1	14	5	2019	229	Primary	61	15
1893	61-2-6	F1	61-2-6	Tolerant1 x TX1-2	TX1-2	Tolerant1	401-2	22-1	0	5	2019	NA	Primary	61	16
1894	61-2-7	F1	61-2-7	Tolerant1 x TX1-2	TX1-2	Tolerant1	401-2	22-1	0	0.5	2019	NA	Primary	61	17
1895	61-2-8	F1	61-2-8	Tolerant1 x TX1-2	TX1-2	Tolerant1	401-2	22-1	0	5	2019	NA	Primary	61	18
1896	61-2-10	F1	61-2-10	Tolerant1 x TX1-2	TX1-2	Tolerant1	401-2	22-1	0	5	2019	NA	Primary	61	20
1897	61-3-1	F1	61-3-1	Tolerant1 x TX1-2	TX1-2	Tolerant1	401-2	22-1	2	5	2019	225	Primary	61	21
1898	61-3-2	F1	61-3-2	Tolerant1 x TX1-2	TX1-2	Tolerant1	401-2	22-1	18	5	2019	241	Primary	61	22
1899	61-3-3	F1	61-3-3	Tolerant1 x TX1-2	TX1-2	Tolerant1	401-2	22-1	0	2.5	2019	NA	Primary	61	23
1900	61-3-4	F1	61-3-4	Tolerant1 x TX1-2	TX1-2	Tolerant1	401-2	22-1	0	4.5	2019	NA	Primary	61	24
1901	61-3-5	F1	61-3-5	Tolerant1 x TX1-2	TX1-2	Tolerant1	401-2	22-1	0	5	2019	NA	Primary	61	25
1902	61-3-6	F1	61-3-6	Tolerant1 x TX1-2	TX1-2	Tolerant1	401-2	22-1	0	5	2019	NA	Primary	61	26
1903	61-3-7	F1	61-3-7	Tolerant1 x TX1-2	TX1-2	Tolerant1	401-2	22-1	7	5	2019	219	Primary	61	27
1904	61-3-8	F1	61-3-8	Tolerant1 x TX1-2	TX1-2	Tolerant1	401-2	22-1	12	5	2019	230	Primary	61	28
1905	61-3-9	F1	61-3-9	Tolerant1 x TX1-2	TX1-2	Tolerant1	401-2	22-1	20	5	2019	216	Primary	61	29
1906	61-3-10	F1	61-3-10	Tolerant1 x TX1-2	TX1-2	Tolerant1	401-2	22-1	20	5	2019	214	Primary	61	30
1907	61-4-1	F1	61-4-1	Tolerant1 x TX1-2	TX1-2	Tolerant1	401-2	22-1	20	5	2019	219	Primary	61	31
1908	61-4-2	F1	61-4-2	Tolerant1 x TX1-2	TX1-2	Tolerant1	401-2	22-1	20	5	2019	217	Primary	61	32
1909	61-4-3	F1	61-4-3	Tolerant1 x TX1-2	TX1-2	Tolerant1	401-2	22-1	20	5	2019	218	Primary	61	33
1910	61-4-4	F1	61-4-4	Tolerant1 x TX1-2	TX1-2	Tolerant1	401-2	22-1	3	5	2019	218	Primary	61	34
1911	61-4-5	F1	61-4-5	Tolerant1 x TX1-2	TX1-2	Tolerant1	401-2	22-1	8	2.5	2019	218	Primary	61	35
1912	61-4-6	F1	61-4-6	Tolerant1 x TX1-2	TX1-2	Tolerant1	401-2	22-1	18	5	2019	220	Primary	61	36
1913	61-4-7	F1	61-4-7	Tolerant1 x TX1-2	TX1-2	Tolerant1	401-2	22-1	1	5	2019	212	Primary	61	37
1914	61-4-8	F1	61-4-8	Tolerant1 x TX1-2	TX1-2	Tolerant1	401-2	22-1	0	5	2019	NA	Primary	61	38
1915	61-4-9	F1	61-4-9	Tolerant1 x TX1-2	TX1-2	Tolerant1	401-2	22-1	5	5	2019	216	Primary	61	39
1916	61-4-10	F1	61-4-10	Tolerant1 x TX1-2	TX1-2	Tolerant1	401-2	22-1	0	5	2019	NA	Primary	61	40
1917	62-1-1	F1	62-1-1	Tolerant1 x TX1-2	TX1-2	Tolerant1	401-2	22-1	0	2.5	2019	NA	Primary	62	1
1918	62-1-2	F1	62-1-2	Tolerant1 x TX1-2	TX1-2	Tolerant1	401-2	22-1	0	3.5	2019	NA	Primary	62	2
1919	62-1-4	F1	62-1-4	Tolerant1 x TX1-2	TX1-2	Tolerant1	401-2	22-1	0	5	2019	NA	Primary	62	4
1920	62-1-5	F1	62-1-5	Tolerant1 x TX1-2	TX1-2	Tolerant1	401-2	22-1	0	5	2019	NA	Primary	62	5
1921	62-1-6	F1	62-1-6	Tolerant1 x TX1-2	TX1-2	Tolerant1	401-2	22-1	1	5	2019	252	Primary	62	6
1922	62-1-7	F1	62-1-7	Tolerant1 x TX1-2	TX1-2	Tolerant1	401-2	22-1	0	3.5	2019	NA	Primary	62	7
1923	62-1-8	F1	62-1-8	Tolerant1 x TX1-2	TX1-2	Tolerant1	401-2	22-1	0	5	2019	NA	Primary	62	8
1924	62-1-9	F1	62-1-9	Tolerant1 x TX1-2	TX1-2	Tolerant1	401-2	22-1	1	5	2019	NA	Primary	62	9
1925	62-1-10	F1	62-1-10	Tolerant1 x TX1-2	TX1-2	Tolerant1	401-2	22-1	0	5	2019	NA	Primary	62	10
1926	62-2-1	F1	62-2-1	Tolerant1 x TX1-2	TX1-2	Tolerant1	401-2	22-1	0	1.5	2019	NA	Primary	62	11
1927	62-2-2	F1	62-2-2	Tolerant1 x TX1-2	TX1-2	Tolerant1	401-2	22-1	20	5	2019	214	Primary	62	12
1928	62-2-3	F1	62-2-3	Tolerant1 x TX1-2	TX1-2	Tolerant1	401-2	22-1	3	5	2019	224	Primary	62	13
1929	62-2-4	F1	62-2-4	Tolerant1 x TX1-2	TX1-2	Tolerant1	401-2	22-1	0	5	2019	NA	Primary	62	14
1930	62-2-5	F1	62-2-5	Tolerant1 x TX1-2	TX1-2	Tolerant1	401-2	22-1	0	5	2019	NA	Primary	62	15
1931	62-2-6	F1	62-2-6	Tolerant1 x TX1-2	TX1-2	Tolerant1	401-2	22-1	0	1.5	2019	NA	Primary	62	16
1932	62-2-7	F1	62-2-7	Tolerant1 x TX1-2	TX1-2	Tolerant1	401-2	22-1	0	0.5	2019	NA	Primary	62	17
1933	62-2-8	F1	62-2-8	Tolerant1 x TX1-2	TX1-2	Tolerant1	401-2	22-1	0	5	2019	NA	Primary	62	18
1934	62-2-9	F1	62-2-9	Tolerant1 x TX1-2	TX1-2	Tolerant1	401-2	22-1	0	5	2019	NA	Primary	62	19
1935	62-2-10	F1	62-2-10	Tolerant1 x TX1-2	TX1-2	Tolerant1	401-2	22-1	0	4.5	2019	NA	Primary	62	20
1936	62-3-1	F1	62-3-1	Tolerant1 x TX1-2	TX1-2	Tolerant1	401-2	22-1	1	5	2019	228	Primary	62	21
1937	62-3-2	F1	62-3-2	Tolerant1 x TX1-2	TX1-2	Tolerant1	401-2	22-1	1	5	2019	NA	Primary	62	22
1938	62-3-3	F1	62-3-3	Tolerant1 x TX1-2	TX1-2	Tolerant1	401-2	22-1	8	5	2019	227	Primary	62	23
1939	62-3-4	F1	62-3-4	Tolerant1 x TX1-2	TX1-2	Tolerant1	401-2	22-1	0	5	2019	NA	Primary	62	24
1940	62-3-5	F1	62-3-5	Tolerant1 x TX1-2	TX1-2	Tolerant1	401-2	22-1	0	4.5	2019	NA	Primary	62	25
1941	62-3-6	F1	62-3-6	Tolerant1 x TX1-2	TX1-2	Tolerant1	401-2	22-1	0	5	2019	NA	Primary	62	26
1942	62-3-7	F1	62-3-7	Tolerant1 x TX1-2	TX1-2	Tolerant1	401-2	22-1	0	5	2019	NA	Primary	62	27
1943	62-3-8	F1	62-3-8	Tolerant1 x TX1-2	TX1-2	Tolerant1	401-2	22-1	0	5	2019	NA	Primary	62	28
1944	62-3-9	F1	62-3-9	Tolerant1 x TX1-2	TX1-2	Tolerant1	401-2	22-1	0	5	2019	NA	Primary	62	29
1945	62-3-10	F1	62-3-10	Tolerant1 x TX1-2	TX1-2	Tolerant1	401-2	22-1	0	5	2019	NA	Primary	62	30
1946	62-4-1	F1	62-4-1	Tolerant1 x TX1-2	TX1-2	Tolerant1	401-2	22-1	11	5	2019	225	Primary	62	31
1947	62-4-2	F1	62-4-2	Tolerant1 x TX1-2	TX1-2	Tolerant1	401-2	22-1	1	5	2019	NA	Primary	62	32
1948	62-4-3	F1	62-4-3	Tolerant1 x TX1-2	TX1-2	Tolerant1	401-2	22-1	3	5	2019	236	Primary	62	33
1949	62-4-4	F1	62-4-4	Tolerant1 x TX1-2	TX1-2	Tolerant1	401-2	22-1	0	5	2019	NA	Primary	62	34
1950	62-4-5	F1	62-4-5	Tolerant1 x TX1-2	TX1-2	Tolerant1	401-2	22-1	3	5	2019	236	Primary	62	35
1951	62-4-6	F1	62-4-6	Tolerant1 x TX1-2	TX1-2	Tolerant1	401-2	22-1	17	5	2019	218	Primary	62	36
1952	63-1-1	F1	63-1-1	Tolerant1 x TX1-2	Tolerant1	TX1-2	22-1	401-2	0	1.5	2019	NA	Primary	63	1
1953	63-2-3	F1	63-2-3	KS-1 x Tolerant1	KS-1	Tolerant1	301-1	22-1	20	5	2019	225	Primary	63	13
1954	63-2-4	F1	63-2-4	KS-1 x Tolerant1	KS-1	Tolerant1	301-1	22-1	13	5	2019	230	Primary	63	14
1955	63-2-5	F1	63-2-5	KS-1 x Tolerant1	KS-1	Tolerant1	301-1	22-1	13	5	2019	230	Primary	63	15
1956	63-2-6	F1	63-2-6	KS-1 x Tolerant1	KS-1	Tolerant1	301-1	22-1	1	5	2019	246	Primary	63	16
1957	63-2-7	F1	63-2-7	KS-1 x Tolerant1	KS-1	Tolerant1	301-1	22-1	0	1.5	2019	NA	Primary	63	17
1958	63-2-8	F1	63-2-8	KS-1 x Tolerant1	KS-1	Tolerant1	301-1	22-1	15	5	2019	225	Primary	63	18
1959	63-2-9	F1	63-2-9	KS-1 x Tolerant1	KS-1	Tolerant1	301-1	22-1	0	5	2019	NA	Primary	63	19
1960	63-2-10	F1	63-2-10	KS-1 x Tolerant1	KS-1	Tolerant1	301-1	22-1	0	5	2019	NA	Primary	63	20
1961	63-3-1	F1	63-3-1	KS-1 x Tolerant1	KS-1	Tolerant1	301-1	22-1	0	5	2019	NA	Primary	63	21
1962	63-3-2	F1	63-3-2	KS-1 x Tolerant1	KS-1	Tolerant1	301-1	22-1	0	5	2019	NA	Primary	63	22
1963	63-3-3	F1	63-3-3	KS-1 x Tolerant1	KS-1	Tolerant1	301-1	22-1	20	5	2019	218	Primary	63	23
1964	63-3-4	F1	63-3-4	KS-1 x Tolerant1	KS-1	Tolerant1	301-1	22-1	0	5	2019	NA	Primary	63	24
1965	63-3-5	F1	63-3-5	KS-1 x Tolerant1	KS-1	Tolerant1	301-1	22-1	0	5	2019	NA	Primary	63	25
1966	63-3-6	F1	63-3-6	KS-1 x Tolerant1	KS-1	Tolerant1	301-1	22-1	20	5	2019	218	Primary	63	26
1967	63-3-7	F1	63-3-7	KS-1 x Tolerant1	KS-1	Tolerant1	301-1	22-1	15	5	2019	227	Primary	63	27
1968	63-3-8	F1	63-3-8	KS-1 x Tolerant1	KS-1	Tolerant1	301-1	22-1	20	5	2019	227	Primary	63	28
1969	63-3-9	F1	63-3-9	KS-1 x Tolerant1	KS-1	Tolerant1	301-1	22-1	0	5	2019	NA	Primary	63	29
1970	63-3-10	F1	63-3-10	KS-1 x Tolerant1	KS-1	Tolerant1	301-1	22-1	0	5	2019	NA	Primary	63	30
1971	63-4-1	F1	63-4-1	KS-1 x Tolerant1	KS-1	Tolerant1	301-1	22-1	17	5	2019	228	Primary	63	31
1972	63-4-2	F1	63-4-2	KS-1 x Tolerant1	KS-1	Tolerant1	301-1	22-1	0	5	2019	NA	Primary	63	32
1973	63-4-3	F1	63-4-3	KS-1 x Tolerant1	KS-1	Tolerant1	301-1	22-1	0	5	2019	NA	Primary	63	33
1974	63-4-4	F1	63-4-4	KS-1 x Tolerant1	KS-1	Tolerant1	301-1	22-1	18	5	2019	228	Primary	63	34
1975	63-4-5	F1	63-4-5	KS-1 x Tolerant1	KS-1	Tolerant1	301-1	22-1	2	5	2019	237	Primary	63	35
1976	63-4-6	F1	63-4-6	KS-1 x Tolerant1	KS-1	Tolerant1	301-1	22-1	19	5	2019	225	Primary	63	36
1977	63-4-7	F1	63-4-7	KS-1 x Tolerant1	KS-1	Tolerant1	301-1	22-1	10	5	2019	212	Primary	63	37
1978	63-4-8	F1	63-4-8	KS-1 x Tolerant1	KS-1	Tolerant1	301-1	22-1	20	5	2019	213	Primary	63	38
1979	63-4-9	F1	63-4-9	KS-1 x Tolerant1	KS-1	Tolerant1	301-1	22-1	20	5	2019	224	Primary	63	39
1980	63-4-10	F1	63-4-10	KS-1 x Tolerant1	KS-1	Tolerant1	301-1	22-1	4	5	2019	226	Primary	63	40
1981	64-1-1	F1	64-1-1	KS-1 x Tolerant1	KS-1	Tolerant1	301-1	22-1	1	1.5	2019	NA	Primary	64	1
1982	64-1-2	F1	64-1-2	KS-1 x Tolerant1	KS-1	Tolerant1	301-1	22-1	16	2.5	2019	225	Primary	64	2
1983	64-1-3	F1	64-1-3	KS-1 x Tolerant1	KS-1	Tolerant1	301-1	22-1	0	1.5	2019	NA	Primary	64	3
1984	64-1-4	F1	64-1-4	KS-1 x Tolerant1	KS-1	Tolerant1	301-1	22-1	0	1.5	2019	NA	Primary	64	4
1985	64-1-5	F1	64-1-5	KS-1 x Tolerant1	KS-1	Tolerant1	301-1	22-1	20	5	2019	236	Primary	64	5
1986	64-1-6	F1	64-1-6	KS-1 x Tolerant1	KS-1	Tolerant1	301-1	22-1	20	5	2019	229	Primary	64	6
1987	64-1-7	F1	64-1-7	KS-1 x Tolerant1	KS-1	Tolerant1	301-1	22-1	20	5	2019	226	Primary	64	7
1988	64-1-8	F1	64-1-8	KS-1 x Tolerant1	KS-1	Tolerant1	301-1	22-1	0	4.5	2019	NA	Primary	64	8
1989	64-1-9	F1	64-1-9	KS-1 x Tolerant1	KS-1	Tolerant1	301-1	22-1	20	5	2019	225	Primary	64	9
1990	64-1-10	F1	64-1-10	KS-1 x Tolerant1	KS-1	Tolerant1	301-1	22-1	5	5	2019	231	Primary	64	10
1991	64-2-1	F1	64-2-1	KS-1 x Tolerant1	KS-1	Tolerant1	301-1	22-1	0	5	2019	NA	Primary	64	11
1992	64-2-2	F1	64-2-2	KS-1 x Tolerant1	KS-1	Tolerant1	301-1	22-1	20	5	2019	224	Primary	64	12
1993	64-2-3	F1	64-2-3	KS-1 x Tolerant1	KS-1	Tolerant1	301-1	22-1	20	5	2019	230	Primary	64	13
1994	64-2-4	F1	64-2-4	KS-1 x Tolerant1	KS-1	Tolerant1	301-1	22-1	20	5	2019	229	Primary	64	14
1995	64-2-5	F1	64-2-5	KS-1 x Tolerant1	KS-1	Tolerant1	301-1	22-1	0	5	2019	NA	Primary	64	15
1996	64-2-6	F1	64-2-6	KS-1 x Tolerant1	KS-1	Tolerant1	301-1	22-1	18	5	2019	227	Primary	64	16
1997	64-2-7	F1	64-2-7	KS-1 x Tolerant1	KS-1	Tolerant1	301-1	22-1	0	5	2019	NA	Primary	64	17
1998	64-2-8	F1	64-2-8	KS-1 x Tolerant1	KS-1	Tolerant1	301-1	22-1	0	5	2019	NA	Primary	64	18
1999	64-2-9	F1	64-2-9	KS-1 x Tolerant1	KS-1	Tolerant1	301-1	22-1	12	2.5	2019	226	Primary	64	19
[truncated: 8,243 more rows]
